# Supplementary material for: Australia as a global sink for the genetic diversity of avian influenza A virus
Source: PLoS Pathog. 2022 May 10;18(5):e1010150. doi: 10.1371/journal.ppat.1010150 (PMC9089890; doi:10.1371/journal.ppat.1010150)
Supplement: S1 Table — (XLSX) [file ppat.1010150.s030.xlsx]

## Sheet: Table S1
Organism Name	Duplicate?	Collection Jurisdiction	State	Collection Date [DD/MM/YYYY]	Avian Host	Avian Host Hierarchy	Original sample type	Passage History	Sequencing Organisation	HA.subtype	NA.subtype	Subtype	GenBank Accessions	Comments
A/Pacific black duck/Tasmania/06-0490-138/2006(H4N6)	no duplicate	DPIPWE	TAS	23/02/2006	Pacific black duck	Aves; Anseriiformes; Anatidae; Anatinae; Anas superciliosa	cloacal swab	E1	ACDP	NA	NA	H4N6	no sequences submitted
A/mallard/Tasmania/06-0297-31/2006(H3N8)	no duplicate	DPIPWE	TAS	3/02/2006	mallard	Aves; Anseriiformes; Anatidae; Anatinae; Anas platyrhynchos	cloacal swab	E2	ACDP	H3	N8	H3N8	OL369937-OL369944
A/silver gull/Tasmania/06-0349-105/2006(H13N6)	no duplicate	DPIPWE	TAS	8/02/2006	silver gull	Aves; Charadriiformes;Laridae;Larus novaehollandiae	cloacal swab	E3	ACDP	H13	N6	H13N6	OL369945-OL369952
A/Pacific black duck/Tasmania/07-0277-18/2007(H7N2)	no duplicate	DPIPWE	TAS	24/01/2007	Pacific black duck	Aves; Anseriiformes; Anatidae; Anatinae; Anas superciliosa	cloacal swab	E2	ACDP	H7	N2	H7N2	OL370476-OL370483
A/wild duck/Victoria/D1462/2008(H5N3)	no duplicate	DJPR	VIC	31/03/2008	wild duck	Aves; Anseriiformes; Anatidae; Anatinae; Anas sp.	pooled faecal swabs	E3	ACDP	H5	N3	H5N3	OL371308-OL371315
A/plumed whistling duck/Western Australia/AS09-2965-220/2009(H6N1)	duplicate sample	NAQS	WA	1/09/2009	plumed whistling duck	Aves; Anseriiformes; Anatidae; Dendrocygninae; Dendrocygna eytoni	cloacal swab	E3	ACDP	H6	N1	H6N1	OL370668-OL370675
A/plumed whistling duck/Western Australia/AS09-2965-220/2009(H6N1)	duplicate sample	NAQS	WA	1/09/2009	plumed whistling duck	Aves; Anseriiformes; Anatidae; Dendrocygninae; Dendrocygna eytoni	cloacal swab	E3	ACDP	H6	N1	H6N1	identical to OL370668-OL370675
A/plumed whistling duck/Western Australia/AS09-2965-220/2009(H6N1)	duplicate sample	NAQS	WA	1/09/2009	plumed whistling duck	Aves; Anseriiformes; Anatidae; Dendrocygninae; Dendrocygna eytoni	cloacal swab	E3	ACDP	H6	N1	H6N1	identical to OL370668-OL370675
A/wild waterbird/Queensland/10-101430-63/2010(H12N5)	no duplicate	QDAF	QLD	1/01/2010	wild waterbird	Aves	pooled faecal swabs	E2	ACDP	H12	N5	H12N5	OL371332-OL371339
A/wild duck/Victoria/10-0186-51/2010(H5N9)	no duplicate	DJPR	VIC	21/02/2010	wild duck	Aves; Anseriiformes; Anatidae; Anatinae; Anas sp.	pooled faecal swabs	E1	ACDP	H5	NA	H5N9	no sequences submitted
A/wild duck/New South Wales/M10-13503-MD07/2010(H5)	no duplicate	NSW DPI / Newcastle University	NSW	18/10/2010	wild duck	Aves; Anseriiformes; Anatidae; Anatinae	pooled faecal swabs	original	ACDP	H5	NA	H5	OL369953	HA segment only
A/wild duck/New South Wales/M11-07138-MD12/2011(H5N3)	no duplicate	NSW DPI / Newcastle University	NSW	2/05/2011	wild duck	Aves; Anseriiformes; Anatidae; Anatinae	pooled faecal swabs	original	ACDP	H5	NA	H5N3	OL369954	HA segment only
A/wild waterbird/Queensland/P11-72097-8/2011(H6N2)	no duplicate	QDAF	QLD	1/05/2011	wild waterbird	Aves	pooled faecal swabs	E2	ACDP	H6	N2	H6N2	OL371340-OL371347
A/wild waterbird/Queensland/P11-72097-9/2011(H6N2)	no duplicate	QDAF	QLD	1/05/2011	wild waterbird	Aves	pooled faecal swabs	E2	ACDP	H6	N2	H6N2	OL371348-OL371355
A/wild waterbird/Queensland/P11-72097-10/2011(H6N2)	no duplicate	QDAF	QLD	1/05/2011	wild waterbird	Aves	pooled faecal swabs	E2	ACDP	H6	N2	H6N2	OL369955-OL369962
A/wild waterbird/Queensland/P11-72097-52/2011(H3N8)	no duplicate	QDAF	QLD	1/05/2011	wild waterbird	Aves	pooled faecal swabs	E2	ACDP	NA	NA	H3N8	no sequences submitted
A/wild waterfowl/South Australia/12-2206749-25/2012(H6N2)	no duplicate	PIRSA	SA	1/05/2012	wild waterfowl	Aves; Aneriiformes	pooled faecal swabs	E1	ACDP	H6	N2	H6N2	OL372044-OL372051
A/wild duck/Victoria/13-0225-38/2013(H7N9)	no duplicate	DJPR	VIC	30/01/2013	wild duck	Aves; Anseriiformes; Anatidae; Anatinae; Anas sp.	pooled faecal swabs	E1	ACDP	H7	N9	H7N9	OL371228-OL371235
A/Pacific black duck/Tasmania/13-0856 86/2013(H1N1)	no duplicate	DPIPWE	TAS	1/03/2013	Pacific black duck	Aves; Anseriiformes; Anatidae; Anatinae; Anas superciliosa	cloacal swab	original	ACDP	H1	N1	H1N1	OL369963-OL369967	PB1, HA, NA, MP, NS segments
A/wild duck/Tasmania/13-1724-1/2013(H9N2)	no duplicate	DPIPWE	TAS	1/05/2013	wild duck	Aves; Anseriiformes; Anatidae; Anatinae; Anas sp.	cloacal swab	original	ACDP	H9	N2	H9N2	OL371116-OL371123
A/wild duck/Tasmania/13-1724-2/2013(H9N2)	no duplicate	DPIPWE	TAS	1/05/2013	wild duck	Aves; Anseriiformes; Anatidae; Anatinae; Anas sp.	cloacal swab	original	ACDP	NA	NA	H9N2	OL369968-OL369969	MP, NS segments only
A/wild duck/Victoria/13-0906-28/2013(H7N9)	no duplicate	DJPR	VIC	9/05/2013	wild duck	Aves; Anseriiformes; Anatidae; Anatinae; Anas sp.	pooled faecal swabs	E1	ACDP	H7	N9	H7N9	OL369970-OL369976	PB2, PB1, PA, HA, NP, NA, M segments
A/Australian shelduck/Tasmania/13-2165-3/2013(H12N5)	no duplicate	DPIPWE	TAS	1/06/2013	Australian shelduck	Aves; Anseriiformes; Anatidae; Tadorninae; Tadorna tadornoides	cloacal swab	original	ACDP	H12	N5	H12N5	OL369977-N/A
A/Australian shelduck/Tasmania/13-2165-5/2013(H12N5)	no duplicate	DPIPWE	TAS	1/06/2013	Australian shelduck	Aves; Anseriiformes; Anatidae; Tadorninae; Tadorna tadornoides	cloacal swab	original	ACDP	H12	N5	H12N5	OL369984-OL369990	PB2, PA, HA, NP, NA, M, NS segments
A/Australian shelduck/Tasmania/13-2165-7/2013(H9N2)	no duplicate	DPIPWE	TAS	1/06/2013	Australian shelduck	Aves; Anseriiformes; Anatidae; Tadorninae; Tadorna tadornoides	cloacal swab	original	ACDP	H9	N2	H9N2	OL369991-OL369996	PB2, PB1, HA, NA, MP, NS segments
A/Australian shelduck/Tasmania/13-2165-8/2013(untyped)	no duplicate	DPIPWE	TAS	1/06/2013	Australian shelduck	Aves; Anseriiformes; Anatidae; Tadorninae; Tadorna tadornoides	cloacal swab	original	ACDP	NA	NA	untyped	no sequences submitted
A/Australian shelduck/Tasmania/13-2165-9/2013(H12N5)	no duplicate	DPIPWE	TAS	1/06/2013	Australian shelduck	Aves; Anseriiformes; Anatidae; Tadorninae; Tadorna tadornoides	cloacal swab	original	ACDP	H12	N5	H12N5	OL369997-OL370001	HA, NP, NA, M, NS segments
A/Pacific black duck/Tasmania/13-2165-11/2013(H1N1)	no duplicate	DPIPWE	TAS	1/06/2013	Pacific black duck	Aves; Anseriiformes; Anatidae; Anatinae; Anas superciliosa	cloacal swab	original	ACDP	H1	N1	H1N1	OL370002, OL370003	HA and NA segment only
A/Pacific black duck/Tasmania/13-2165-12/2013(H12N5)	no duplicate	DPIPWE	TAS	1/06/2013	Pacific black duck	Aves; Anseriiformes; Anatidae; Anatinae; Anas superciliosa	cloacal swab	original	ACDP	NA	N5	H12N5	OL370004, OL370005	NA, MP segment only
A/Pacific black duck/Tasmania/13-2165-13/2013(untyped)	no duplicate	DPIPWE	TAS	1/06/2013	Pacific black duck	Aves; Anseriiformes; Anatidae; Anatinae; Anas superciliosa	cloacal swab	original	ACDP	NA	NA	untyped	no sequences submitted
A/Pacific black duck/South Australia/14-5824080-4/2014(H4N6)	no duplicate	PIRSA	SA	1/02/2014	Pacific black duck	Aves; Anseriiformes; Anatidae; Anatinae; Anas superciliosa	cloacal swab	original	ACDP	NA	NA	H4N6	no sequences submitted
A/Pacific black duck/South Australia/14-5824080-12/2014(H2N2)	no duplicate	PIRSA	SA	1/02/2014	Pacific black duck	Aves; Anseriiformes; Anatidae; Anatinae; Anas superciliosa	cloacal swab	original	ACDP	H2	N2	H2N2	OL370460-OL370467
A/wild waterfowl/South Australia/14-5824080-14/2014(H11N2)	no duplicate	PIRSA	SA	1/02/2014	wild waterfowl	Aves; Anseriiformes; Anatidae	cloacal swab	original	ACDP	NA	NA	H11N2	OL370006-OL370009	PB2, NP, M, NS segments
A/wild duck/Tasmania/14-0593-71/2014(H8N4)	no duplicate	DPIPWE	TAS	1/03/2014	wild duck	Aves; Anseriiformes; Anatidae; Anatinae; Anas sp.	cloacal swab	original	ACDP	H8	N4	H8N4	OL371124-OL371131
A/Pacific black duck/Tasmania/14-0593-26/2014(H5N3)	no duplicate	DPIPWE	TAS	1/03/2014	Pacific black duck	Aves; Anseriiformes; Anatidae; Anatinae; Anas superciliosa	cloacal swab	original	ACDP	H5	N3	H5N3	OL370484-OL370491
A/wild waterbird/South Australia/14-6783940-12/2014(H6N8)	no duplicate	PIRSA	SA	1/03/2014	wild waterbird	Aves	pooled faecal swabs	original	ACDP	H6	N8	H6N8	OL371420-OL371427
A/wild waterbird/South Australia/14-6783940-17/2014(H11N2)	no duplicate	PIRSA	SA	1/03/2014	wild waterbird	Aves	pooled faecal swabs	original	ACDP	NA	N2	H11N2	OL370010-OL370012	NP, NA, MP segments only
A/wild waterbird/South Australia/14-6783940-22/2014(H2)	no duplicate	PIRSA	SA	1/03/2014	wild waterbird	Aves	pooled faecal swabs	original	ACDP	H2	NA	H2	OL370013-OL370015	HA, NP, NS segments only
A/wild waterbird/South Australia/14-6783940-67/2014(H2N2)	no duplicate	PIRSA	SA	1/03/2014	wild waterbird	Aves	pooled faecal swabs	original	ACDP	H2	N2	H2N2	OL371428-OL371435
A/wild duck/Victoria/13-2455-5/2013(H5N3)	no duplicate	DJPR	VIC	11/12/2013	wild duck	Aves; Anseriiformes; Anatidae; Anatinae; Anas sp.	pooled faecal swabs	original	ACDP	H5	N3	H5N3	N/A-OL370022
A/wild duck/Victoria/14-0228-55/2014(H7N3)	no duplicate	DJPR	VIC	31/01/2014	wild duck	Aves; Anseriiformes; Anatidae; Anatinae; Anas sp.	pooled faecal swabs	E1	ACDP	H7	N3	H7N3	OL371244-OL371251
A/wild duck/New South Wales/M14-5598/2014(H5N3)	no duplicate	NSW DPI / Newcastle University	NSW	26/03/2014	wild duck	Aves; Anseriiformes; Anatidae; Anatinae	pooled faecal swabs	original	ACDP	NA	NA	H5N3	OL370023-OL370024	MP, NS segments only
A/wild waterbird/Tasmania/14-1008-19/2014(H6N8)	no duplicate	DPIPWE	TAS	1/04/2014	wild waterbird	Aves	pooled faecal swabs	original	ACDP	H6	N8	H6N8	OL371636-OL371643
A/grey teal/Tasmania/14-0911-1/2014(H8N4)	no duplicate	DPIPWE	TAS	1/04/2014	grey teal	Aves; Anseriiformes; Anatidae; Anatinae; Anas gracilis	cloacal swab	original	ACDP	H8	N4	H8N4	OL370025-OL370029	HA, NP, NA, M, NS segments
A/red-necked stint/Victoria/14-0226-3505-36/2012(H5N7)	no duplicate	Deakin University/WHOCCRI	VIC	28/12/2012	red-necked stint	Aves; Charadriiformes; Scolopacidae; Calidris ruficolis	cloacal swab/oropharyngeal swab	original	ACDP	H5	N7	H5N7	OL370708-OL370715
A/chestnut teal/Victoria/14-0226-3505-70/2013(H7N3)	no duplicate	Deakin University/WHOCCRI	VIC	4/02/2013	chestnut teal	Aves; Anseriiformes; Anatidae; Anatinae; Anas castanea	cloacal swab/oropharyngeal swab	original	ACDP	NA	NA	H7N3	no sequences submitted
A/Pacific black duck/Victoria/14-0226-3505-75/2013(H7N9)	no duplicate	Deakin University/WHOCCRI	VIC	7/02/2013	Pacific black duck	Aves; Anseriiformes; Anatidae; Anatinae; Anas superciliosa	cloacal swab/oropharyngeal swab	original	ACDP	NA	N9	H7N9	OL370030-OL370032	NA, MP, NS, segments
A/grey teal/Tasmania/1317-3/2014(mixed)	no duplicate	DPIPWE	TAS	1/05/2014	grey teal	Aves; Anseriiformes; Anatidae; Anatinae; Anas gracilis	cloacal swab	original	ACDP	H6,H5	N3	mixed	OL370033-OL370038	HA, NP, NA, M, NS segments, mixed virus with 2 different HA
A/wild duck/Tasmania/14-1653-2/2014(H9N2)	no duplicate	DPIPWE	TAS	1/06/2014	wild duck	Aves; Anseriiformes; Anatidae; Anatinae; Anas sp.	cloacal swab	original	ACDP	H9	N2	H9N2	OL370039-OL370042	HA, NA, MP, NS segments
A/Australian wood duck/Tasmania/14-1654-6/2014(H11N9)	no duplicate	DPIPWE	TAS	1/06/2014	Australian wood duck	Aves; Anseriiformes; Anatidae; U; Chenonetta jubata	cloacal swab	original	ACDP	H11	N9	H11N9	OL370043-OL370047	HA, NP, NA, M, NS segments
A/wild waterbird/Western Australia/AS14-0790-6/2014(H11N5)	no duplicate	DPIRD	WA	1/03/2014	wild waterbird	Aves	pooled faecal swabs	E1 from WA	ACDP	H11	N5	H11N5	OL371716-OL371723
A/wild waterbird/Western Australia/AS14-0790-35/2014(mixed)	no duplicate	DPIRD	WA	1/03/2014	wild waterbird	Aves	pooled faecal swabs	E1 from WA	ACDP	H4	N6,N2	mixed	OL450375-OL450383	mixed virus with 2 different NA segents
A/wild waterbird/Western Australia/AS14-0790-59/2014(H4N9)	no duplicate	DPIRD	WA	1/03/2014	wild waterbird	Aves	pooled faecal swabs	E1 from WA	ACDP	H4	N9	H4N9	OL371708-OL371715
A/wild waterbird/Western Australia/AS14-0790-85/2014(H4N6)	no duplicate	DPIRD	WA	1/03/2014	wild waterbird	Aves	pooled faecal swabs	E1 from WA	ACDP	H4	N6	H4N6	OL371724-OL371731
A/wild waterbird/Western Australia/AS14-0790-109/2014(H6N5)	no duplicate	DPIRD	WA	1/03/2014	wild waterbird	Aves	pooled faecal swabs	E1 from WA	ACDP	H6	N5	H6N5	OL371700-OL371707
A/wild waterbird/Western Australia/AS14-0886-30/2014(H4N6)	no duplicate	DPIRD	WA	1/03/2014	wild waterbird	Aves	pooled faecal swabs	E1 from WA	ACDP	H4	N6	H4N6	OL371764-OL371771
A/wild waterbird/Western Australia/AS14-0886-53/2014(H11N2)	no duplicate	DPIRD	WA	1/03/2014	wild waterbird	Aves	pooled faecal swabs	E1 from WA	ACDP	H11	N2	H11N2	OL371772-OL371779
A/wild waterbird/Western Australia/AS14-0878-27/2014(H4N2)	no duplicate	DPIRD	WA	1/03/2014	wild waterbird	Aves	pooled faecal swabs	E1 from WA	ACDP	H4	N2	H4N2	OL370050-OL370056	PB2, PB1, PA, HA, NA, MP, NS segments
A/wild waterbird/Western Australia/AS14-0878-96/2014(H11N2)	no duplicate	DPIRD	WA	1/03/2014	wild waterbird	Aves	pooled faecal swabs	E1 from WA	ACDP	H11	N2	H11N2	OL371748-OL371755
A/wild waterbird/Western Australia/AS14-0878-101/2014(H4N6)	no duplicate	DPIRD	WA	1/03/2014	wild waterbird	Aves	pooled faecal swabs	E1 from WA	ACDP	H4	N6	H4N6	OL371732-OL371739
A/wild waterbird/Western Australia/AS14-0878-103/2014(H11N2)	no duplicate	DPIRD	WA	1/03/2014	wild waterbird	Aves	pooled faecal swabs	E1 from WA	ACDP	H11	N2	H11N2	OL371740-OL371747
A/wild waterfowl/Northern Territory/20140781-34/2014(H5N3)	no duplicate	NAQS	NT	1/08/2014	wild waterfowl	Aves; Anseriiformes; Anatidae	pooled faecal swabs	original	ACDP	H5	N3	H5N3	OL371964-OL371971
A/wild waterfowl/Queensland/P14-14395-34/2014(H2N7)	no duplicate	NAQS	QLD	1/12/2014	wild waterfowl	Aves; Anseriiformes; Anatidae	pooled faecal swabs	original	ACDP	H2	N7	H2N7	OL371980-OL371987
A/wild waterfowl/South Australia/15-5472990-54/2015(H3N8)	duplicate passage different	PIRSA	SA	5/02/2015	wild waterfowl	Aves; Aneriiformes	pooled faecal swabs	original	ACDP	NA	NA	H3N8	no sequences submitted
A/wild waterfowl/South Australia/15-5472990-54/2015(H3N8)	duplicate passage different	PIRSA	SA	5/02/2015	wild waterfowl	Aves; Aneriiformes	pooled faecal swabs	E2	ACDP	H3	N8	H3N8	OL372068-OL372075
A/wild waterfowl/Western Australia/AS13-1169-3/2013(H2N2)	no duplicate	DPIRD	WA	1/04/2013	wild waterfowl	Aves; Anseriiformes; Anatidae	pooled faecal swabs	lyophilised AF from WA	ACDP	H2	N2	H2N2	OL372092-OL372099
A/wild waterfowl/Western Australia/AS13-1169-5/2013(H2N2)	no duplicate	DPIRD	WA	1/04/2013	wild waterfowl	Aves; Anseriiformes; Anatidae	pooled faecal swabs	lyophilised AF from WA	ACDP	H2	N2	H2N2	OL372108-OL372115
A/wild waterfowl/Western Australia/AS13-1169-11/2013(H2N2)	no duplicate	DPIRD	WA	1/04/2013	wild waterfowl	Aves; Anseriiformes; Anatidae	pooled faecal swabs	lyophilised AF from WA	ACDP	H2	N2	H2N2	OL372084-OL372091
A/wild waterfowl/Western Australia/AS13-1169-57/2013(H2N2)	no duplicate	DPIRD	WA	1/04/2013	wild waterfowl	Aves; Anseriiformes; Anatidae	pooled faecal swabs	lyophilised AF from WA	ACDP	H2	N2	H2N2	OL372116-OL372123
A/wild waterfowl/Western Australia/AS13-1169-66/2013(H2N2)	no duplicate	DPIRD	WA	1/04/2013	wild waterfowl	Aves; Anseriiformes; Anatidae	pooled faecal swabs	lyophilised AF from WA	ACDP	H2	N2	H2N2	OL372124-OL372131
A/wild waterfowl/Western Australia/AS13-1169-81/2013(H2N2)	no duplicate	DPIRD	WA	1/04/2013	wild waterfowl	Aves; Anseriiformes; Anatidae	pooled faecal swabs	lyophilised AF from WA	ACDP	H2	N2	H2N2	OL372132-OL372139
A/wild waterfowl/Western Australia/AS13-1169-312/2013(H2N2)	no duplicate	DPIRD	WA	1/04/2013	wild waterfowl	Aves; Anseriiformes; Anatidae	pooled faecal swabs	lyophilised AF from WA	ACDP	H2	N2	H2N2	OL372100-OL372107
A/wild waterbird/Western Australia/AS14-0878-86/2014(mixed)	no duplicate	DPIRD	WA	1/03/2014	wild waterbird	Aves	pooled faecal swabs	lyophilised AF from WA	ACDP	H4	N6,N2	mixed	OL370057-OL370065	mixed virus with 2 different NA segents
A/wild waterbird/Western Australia/AS14-0886-16/2014(H6N5)	no duplicate	DPIRD	WA	1/03/2014	wild waterbird	Aves	pooled faecal swabs	lyophilised AF from WA	ACDP	H6	N5	H6N5	OL371756-OL371763
A/wild duck/New South Wales/M15-04891-MD17/2015(H7N3)	no duplicate	NSW DPI / Newcastle University	NSW	1/03/2015	wild duck	Aves; Anseriiformes; Anatidae; Anatinae	pooled faecal swabs	E1	ACDP	H7	N3	H7N3	OL370066-OL370067	HA, NA segments
A/wild duck/New South Wales/M15-04891-MD27/2015(H7N3)	no duplicate	NSW DPI / Newcastle University	NSW	1/03/2015	wild duck	Aves; Anseriiformes; Anatidae; Anatinae	pooled faecal swabs	E1	ACDP	H7	N3	H7N3	OL370948-OL370955
A/wild duck/Victoria/14-2537-15/2014(H7N2)	no duplicate	DJPR	VIC	25/11/2014	wild duck	Aves; Anseriiformes; Anatidae; Anatinae; Anas sp.	pooled faecal swabs	original	ACDP	H7	N2	H7N2	OL371260-OL371267
A/wild duck/Victoria/15-0591-71/2015(H7N2)	no duplicate	DJPR	VIC	10/03/2015	wild duck	Aves; Anseriiformes; Anatidae; Anatinae; Anas sp.	pooled faecal swabs	original	ACDP	H7	N2	H7N2	OL371276-OL371283
A/wild waterbird/Western Australia/AS15-1167-20/2015(mixed)	duplicate passage different	DPIRD	WA	14/04/2015	wild waterbird	Aves	pooled faecal swabs	original	ACDP	NA	NA	mixed	no sequences submitted
A/wild waterbird/Western Australia/AS15-1167-20/2015(H3N2)	duplicate passage different	DPIRD	WA	14/04/2015	wild waterbird	Aves	pooled faecal swabs	E1	ACDP	H3	N2	H3N2	OL371884-OL371891
A/wild waterbird/Western Australia/AS15-1167-22/2015(mixed)	duplicate passage different	DPIRD	WA	14/04/2015	wild waterbird	Aves	pooled faecal swabs	original	ACDP	NA	NA	mixed	no sequences submitted
A/wild waterbird/Western Australia/AS15-1167-22/2015(mixed)	duplicate passage different	DPIRD	WA	14/04/2015	wild waterbird	Aves	pooled faecal swabs	E1	ACDP	H3	N1,N2	mixed	OL370068-OL370076	mixed virus with 2 different NA segents
A/wild waterbird/Western Australia/AS15-1167-28/2015(mixed)	duplicate passage different	DPIRD	WA	14/04/2015	wild waterbird	Aves	pooled faecal swabs	original	ACDP	NA	NA	mixed	no sequences submitted
A/wild waterbird/Western Australia/AS15-1167-28/2015(mixed)	duplicate passage different	DPIRD	WA	14/04/2015	wild waterbird	Aves	pooled faecal swabs	E2	ACDP	H3	N1,N2	mixed	OL450384-OL450392	mixed virus with 2 different NA segents
A/wild waterbird/Western Australia/AS15-0827-105/2015(H10N7)	no duplicate	DPIRD	WA	10/03/2015	wild waterbird	Aves	pooled faecal swabs	original	ACDP	H10	N7	H10N7	OL370078-OL370083	PB2, HA, NP, NA, MP, NS segments
A/grey teal/South Australia/15-5424206-5/2015(H4N6)	duplicate passage different	PIRSA	SA	11/04/2015	grey teal	Aves; Anseriiformes; Anatidae; Anatinae; Anas gracilis	cloacal swab	original	ACDP	H4	N6	H4N6	identical to OL370564-OL370571
A/grey teal/South Australia/15-5424206-5/2015(H4N6)	duplicate passage different	PIRSA	SA	11/04/2015	grey teal	Aves; Anseriiformes; Anatidae; Anatinae; Anas gracilis	cloacal swab	E1	ACDP	H4	N6	H4N6	OL370564-OL370571
A/wild duck/Victoria/15-0591-15/2015(H7N3)	no duplicate	DJPR	VIC	10/03/2015	wild duck	Aves; Anseriiformes; Anatidae; Anatinae; Anas sp.	pooled faecal swabs	original	ACDP	H7	N3	H7N3	OL371268-OL371275
A/wild duck/Victoria/14-0961-1/2014(H5N9)	no duplicate	DJPR	VIC	13/05/2014	wild duck	Aves; Anseriiformes; Anatidae; Anatinae; Anas sp.	pooled faecal swabs	original	ACDP	H5	N9	H5N9	OL371252-OL371259
A/wild waterfowl/South Australia/15-5425150-15/2015(H8N4)	no duplicate	PIRSA	SA	4/06/2015	wild waterfowl	Aves; Aneriiformes	pooled faecal swabs	original	ACDP	H8	N4	H8N4	OL372052-OL372059
A/wild waterfowl/South Australia/15-5425150-85/2015(H6N2)	no duplicate	PIRSA	SA	4/06/2015	wild waterfowl	Aves; Aneriiformes	pooled faecal swabs	original	ACDP	H6	N2	H6N2	OL372060-OL372067
A/wild waterfowl/Tasmania/15-2270-9/2015(H9N7)	no duplicate	DPIPWE	TAS	16/07/2015	wild waterfowl	Aves; Aneriiformes	pooled faecal swabs	original	ACDP	NA	NA	H9N7	no sequences submitted
A/wild duck/New South Wales/M15-10737-MD02/2015(mixed)	no duplicate	NSW DPI / Newcastle University	NSW	1/07/2015	wild duck	Aves; Anseriiformes; Anatidae; Anatinae	pooled faecal swabs	original	ACDP	H7	N7,N1	mixed	OL370084-OL370092	mixed virus with 2 different NA segents
A/wild waterbird/Western Australia/AS15-0827-29/2015(H9N2)	no duplicate	DPIRD	WA	10/03/2015	wild waterbird	Aves	pooled faecal swabs	original	ACDP	H9	N2	H9N2	OL370093-OL370097	HA, NP, NA, M, NS segments
A/wild waterbird/Western Australia/AS15-0827-83/2015(H2N7)	no duplicate	DPIRD	WA	10/03/2015	wild waterbird	Aves	pooled faecal swabs	original	ACDP	H2	N7	H2N7	OL370098-OL370102	HA, NP, NA, M, NS segments
A/wild waterbird/Western Australia/AS15-0827-89/2015(H2N7)	duplicate passage different	DPIRD	WA	10/03/2015	wild waterbird	Aves	pooled faecal swabs	original	ACDP	H2	N7	H2N7	identical to OL371868-OL371875
A/wild waterbird/Western Australia/AS15-0827-89/2015(H2N7)	duplicate passage different	DPIRD	WA	10/03/2015	wild waterbird	Aves	pooled faecal swabs	E1	ACDP	H2	N7	H2N7	OL371868-OL371875
A/wild waterbird/Western Australia/AS15-0827-104/2015(H2N7)	no duplicate	DPIRD	WA	10/03/2015	wild waterbird	Aves	pooled faecal swabs	original	ACDP	H2	N7	H2N7	OL371780-OL371787
A/wild waterbird/Western Australia/AS15-0827-106/2015(H2N7)	no duplicate	DPIRD	WA	10/03/2015	wild waterbird	Aves	pooled faecal swabs	original	ACDP	H2	N7	H2N7	OL371788-OL371795
A/wild waterbird/Western Australia/AS15-0827-110/2015(H10N7)	no duplicate	DPIRD	WA	10/03/2015	wild waterbird	Aves	pooled faecal swabs	original	ACDP	H10	N7	H10N7	OL371796-OL371803
A/wild waterbird/Western Australia/AS15-0827-133/2015(H2N7)	no duplicate	DPIRD	WA	10/03/2015	wild waterbird	Aves	pooled faecal swabs	original	ACDP	H2	N7	H2N7	OL371804-OL371811
A/wild waterbird/Western Australia/AS15-1167-23/2015(H9N2)	no duplicate	DPIRD	WA	14/04/2015	wild waterbird	Aves	pooled faecal swabs	original	ACDP	H9	N2	H9N2	OL370103-OL370107	HA, NP, NA, M, NS segments
A/wild waterbird/Western Australia/AS15-1167-71/2015(H9N2)	no duplicate	DPIRD	WA	14/04/2015	wild waterbird	Aves	pooled faecal swabs	original	ACDP	H9	N2	H9N2	OL371892-OL371899
A/wild waterbird/Western Australia/AS15-0827-30/2015(H9N2)	no duplicate	DPIRD	WA	10/03/2015	wild waterbird	Aves	pooled faecal swabs	original	ACDP	H9	N2	H9N2	OL371812-OL371819
A/wild waterbird/Western Australia/AS15-1167-128/2015(H2N7)	duplicate passage different	DPIRD	WA	14/04/2015	wild waterbird	Aves	pooled faecal swabs	original	ACDP	H2	N7	H2N7	identical to OL371876-OL371883
A/wild waterbird/Western Australia/AS15-1167-128/2015(H2N7)	duplicate passage different	DPIRD	WA	14/04/2015	wild waterbird	Aves	pooled faecal swabs	E1	ACDP	H2	N7	H2N7	OL371876-OL371883
A/wild waterfowl/Western Australia/AS15-1269-48/2015(untyped)	no duplicate	NAQS	WA	1/04/2015	wild waterfowl	Aves; Anseriiformes; Anatidae	pooled faecal swabs	original	ACDP	NA	NA	untyped	no sequences submitted
A/wild waterbird/Western Australia/AS15-0827-35/2015(mixed)	no duplicate	DPIRD	WA	10/03/2015	wild waterbird	Aves	pooled faecal swabs	original	ACDP	H9	N1,N2	mixed	OL370108-OL370116	mixed virus with 2 different NA segents
A/wild waterbird/Western Australia/AS15-0827-43/2015(H10N7)	duplicate passage different	DPIRD	WA	10/03/2015	wild waterbird	Aves	pooled faecal swabs	original	ACDP	H10	N7	H10N7	identical to OL371820-OL371827
A/wild waterbird/Western Australia/AS15-0827-43/2015(H10N7)	duplicate passage different	DPIRD	WA	10/03/2015	wild waterbird	Aves	pooled faecal swabs	E1	ACDP	H10	N7	H10N7	OL371820-OL371827
A/wild waterbird/Western Australia/AS15-0827-44/2015(H2N1)	no duplicate	DPIRD	WA	10/03/2015	wild waterbird	Aves	pooled faecal swabs	original	ACDP	H2	N1	H2N1	OL371828-OL371835
A/wild waterbird/Western Australia/AS15-0827-46/2015(H2N7)	no duplicate	DPIRD	WA	10/03/2015	wild waterbird	Aves	pooled faecal swabs	original	ACDP	H2	N7	H2N7	OL371836-OL371843
A/wild waterbird/Western Australia/AS15-0827-56/2015(H2N7)	duplicate passage different	DPIRD	WA	10/03/2015	wild waterbird	Aves	pooled faecal swabs	original	ACDP	H2	N7	H2N7	identical to OL371844-OL371851
A/wild waterbird/Western Australia/AS15-0827-56/2015(H2N7)	duplicate passage different	DPIRD	WA	10/03/2015	wild waterbird	Aves	pooled faecal swabs	E1	ACDP	H2	N7	H2N7	OL371844-OL371851
A/wild waterbird/Western Australia/AS15-0827-80/2015(H2N7)	no duplicate	DPIRD	WA	10/03/2015	wild waterbird	Aves	pooled faecal swabs	original	ACDP	H2	N7	H2N7	OL371852-OL371859
A/wild waterbird/Western Australia/AS15-0827-82/2015(H2N7)	duplicate passage different	DPIRD	WA	10/03/2015	wild waterbird	Aves	pooled faecal swabs	original	ACDP	H2	N7	H2N7	identical to OL371860-OL371867
A/wild waterbird/Western Australia/AS15-0827-82/2015(H2N7)	duplicate passage different	DPIRD	WA	10/03/2015	wild waterbird	Aves	pooled faecal swabs	E1	ACDP	H2	N7	H2N7	OL371860-OL371867
A/wild waterfowl/Northern Territory/15-1183-47/2015(H11N2)	no duplicate	NAQS	NT	14/12/2015	wild waterfowl	Aves; Anseriiformes; Anatidae	pooled faecal swabs	original	ACDP	H11	N2	H11N2	OL371956-OL371963
A/wild waterfowl/Northern Territory/15-1183-149/2015(H11N2)	no duplicate	NAQS	NT	14/12/2015	wild waterfowl	Aves; Anseriiformes; Anatidae	pooled faecal swabs	original	ACDP	H11	N2	H11N2	OL371948-OL371955
A/wild duck/Tasmania/16-0910-8/2016(H3N8)	no duplicate	DPIPWE	TAS	5/03/2016	wild duck	Aves; Anseriiformes; Anatidae; Anatinae; Anas sp.	cloacal swab	original	ACDP	H3	N8	H3N8	OL371140-OL371147
A/wild duck/Tasmania/16-0910-19/2016(H3N8)	no duplicate	DPIPWE	TAS	5/03/2016	wild duck	Aves; Anseriiformes; Anatidae; Anatinae; Anas sp.	cloacal swab	original	ACDP	H3	N8	H3N8	OL371132-OL371139
A/Pacific black duck/South Australia/16-3948297-35/2016(untyped)	no duplicate	PIRSA	SA	19/03/2016	Pacific black duck	Aves; Anseriiformes; Anatidae; Anatinae; Anas superciliosa	cloacal swab	original	ACDP	NA	NA	untyped	no sequences submitted
A/wild waterfowl/South Australia/16-3944344-58/2016(H5)	no duplicate	PIRSA	SA	11/03/2016	wild waterfowl	Aves; Aneriiformes	pooled faecal swabs	original	ACDP	H5	NA	H5	OL370117-OL370120	HA, NP, MP, NS Segments
A/wild waterfowl/South Australia/16-3944344-87/2016(H7N2)	no duplicate	PIRSA	SA	11/03/2016	wild waterfowl	Aves; Aneriiformes	pooled faecal swabs	original	ACDP	H7	N2	H7N2	OL372076-OL372083
A/wild waterfowl/Queensland/P16-01466-3/2016(untyped)	no duplicate	QDAF	QLD	1/04/2016	wild waterfowl	Aves; Anseriiformes; Anatidae	pooled faecal swabs	original	ACDP	NA	NA	untyped	OL370121-OL370122	M, NS segments
A/wild waterfowl/Queensland/P16-01466-5/2016(H8N4)	no duplicate	QDAF	QLD	1/04/2016	wild waterfowl	Aves; Anseriiformes; Anatidae	pooled faecal swabs	original	ACDP	H8	N4	H8N4	OL370123-OL370127	HA, NP, NA, M, NS segments
A/wild waterfowl/Queensland/P16-01466-12/2016(untyped)	no duplicate	QDAF	QLD	1/04/2016	wild waterfowl	Aves; Anseriiformes; Anatidae	pooled faecal swabs	original	ACDP	NA	NA	untyped	OL370128	NS segment
A/wild duck/New South Wales/M16-05600-MD03/2016(untyped)	no duplicate	NSW DPI / Newcastle University	NSW	1/04/2016	wild duck	Aves; Anseriiformes; Anatidae; Anatinae	pooled faecal swabs	original	ACDP	NA	NA	untyped	no sequences submitted
A/wild waterbird/Tasmania/16-01580-10/2016(untyped)	no duplicate	DPIPWE	TAS	27/04/2016	wild waterbird	Aves	pooled faecal swabs	original	ACDP	NA	NA	untyped	no sequences submitted
A/wild duck/Victoria/16-0768-36/2016(H5N3)	no duplicate	DJPR	VIC	1/04/2016	wild duck	Aves; Anseriiformes; Anatidae; Anatinae; Anas sp.	pooled faecal swabs	original	ACDP	H5	N3	H5N3	OL371284-OL371291
A/wild duck/New South Wales/M16-07034-MD02/2016(H5N3)	no duplicate	NSW DPI / Newcastle University	NSW	1/05/2016	wild duck	Aves; Anseriiformes; Anatidae; Anatinae	pooled faecal swabs	original	ACDP	H5	N3	H5N3	OL370129-OL370135	PB2, PA, HA, NP, NA, M, NS segments
A/wild duck/New South Wales/M16-07034-MD14/2016(H5N3)	no duplicate	NSW DPI / Newcastle University	NSW	1/05/2016	wild duck	Aves; Anseriiformes; Anatidae; Anatinae	pooled faecal swabs	original	ACDP	H5	N3	H5N3	OL370136-OL370141	PB1, HA, NP, NA, M, NS segments
A/wild duck/New South Wales/M16-07034-MD04/2016(mixed)	no duplicate	NSW DPI / Newcastle University	NSW	1/05/2016	wild duck	Aves; Anseriiformes; Anatidae; Anatinae	pooled faecal swabs	original	ACDP	H5,H8	N3,N4	mixed	OL370142-OL370150	PB2, PB1, PA, HA, NP, NA, M segments, mixed virus with 2 different HA and NA
A/wild duck/New South Wales/M16-07034-MD09/2016(untyped)	no duplicate	NSW DPI / Newcastle University	NSW	1/05/2016	wild duck	Aves; Anseriiformes; Anatidae; Anatinae	pooled faecal swabs	original	ACDP	NA	NA	untyped	no sequences submitted
A/wild duck/Tasmania/16-2811-19/2016(H11)	no duplicate	DPIPWE	TAS	1/06/2016	wild duck	Aves; Anseriiformes; Anatidae; Anatinae; Anas sp.	cloacal swab	original	ACDP	H11	NA	H11	OL370151	HA segment only
A/wild duck/Queensland/P16-10057-1/2016(H9N2)	no duplicate	NAQS	QLD	10/07/2016	wild duck	Aves; Anseriiformes; Anatidae; Dendrocygninae; Dendrocygna sp	pooled faecal swabs	original	ACDP	H9	N2	H9N2	OL370152-OL370157	PB2, HA, NP, NA, M, NS segments
A/wild duck/Queensland/P16-10057-31/2016(H9N2)	no duplicate	NAQS	QLD	10/07/2016	wild duck	Aves; Anseriiformes; Anatidae; Dendrocygninae; Dendrocygna sp	pooled faecal swabs	original	ACDP	H9	N2	H9N2	OL370158-OL370164	PB2, PA, HA, NP, NA, M, NS segments
A/wild duck/Queensland/P16-10057-34/2016(H5N3)	no duplicate	NAQS	QLD	10/07/2016	wild duck	Aves; Anseriiformes; Anatidae; Dendrocygninae; Dendrocygna sp	pooled faecal swabs	original	ACDP	H5	N3	H5N3	OL371036-OL371043
A/wild duck/New South Wales/M16-10156-35/2016(untyped)	no duplicate	NSW DPI / Newcastle University	NSW	1/07/2016	wild duck	Aves; Anseriiformes; Anatidae; Anatinae; Anas sp.	pooled faecal swabs	original	ACDP	NA	NA	untyped	no sequences submitted
A/wild waterbird/Queensland/P16-10643-18/2016 (H1N1)	no duplicate	QDAF	QLD	1/08/2016	wild waterbird	Aves	pooled faecal swabs	original	ACDP	H1	N1	H1N1	OL371356-OL371363
A/wild waterbird/Queensland/P16-10643-19/2016 (H1N1)	no duplicate	QDAF	QLD	1/08/2016	wild waterbird	Aves	pooled faecal swabs	original	ACDP	H1	N1	H1N1	OL371364-OL371371
A/wild waterbird/Queensland/P16-10643-20/2016 (H1N1)	no duplicate	QDAF	QLD	1/08/2016	wild waterbird	Aves	pooled faecal swabs	original	ACDP	H1	N1	H1N1	OL370165-OL370172
A/wild waterfowl/Queensland/JCU-78-226/2016(mixed)	no duplicate	James Cook University	QLD	24/06/2016	wild waterfowl	Aves; Anseriiformes; Anatidae	pooled faecal swabs	E1	ACDP	H3	N3,N8	mixed	OL370173-OL370181	mixed virus with 2 different NA segents
A/wild waterfowl/Western Australia/AS16-2559-82/2016(H9)	no duplicate	NAQS	WA	19/09/2016	wild waterfowl	Aves; Anseriiformes	pooled faecal swabs	original	ACDP	H9	NA	H9	OL370182	HA only
A/wild waterfowl/Western Australia/AS16-2330-27/2016(H9N2)	no duplicate	NAQS	WA	26/08/2016	wild waterfowl	Aves; Anseriiformes; Anatidae	pooled faecal swabs	original	ACDP	H9	N2	H9N2	OL370183-OL370187	HA, NP, NA, M, NS segments
A/wild duck/Western Australia/AS16-3326-185/2016(H5N2)	duplicate passage different	DPIRD	WA	1/11/2016	wild duck	Aves; Anseriiformes; Anatidae	pooled faecal swabs	original	ACDP	H5	N2	H5N2	identical to OL371316-OL371323
A/wild duck/Western Australia/AS16-3326-185/2016(H5N2)	duplicate passage different	DPIRD	WA	1/11/2016	wild duck	Aves; Anseriiformes; Anatidae	pooled faecal swabs	E1	ACDP	H5	N2	H5N2	OL371316-OL371323
A/wild waterfowl/Western Australia/AS16-3326-104/2016(H5N2)	duplicate passage different	DPIRD	WA	1/11/2016	wild waterfowl	Aves; Anseriiformes; Anatidae	pooled faecal swabs	original	ACDP	H5	N2	H5N2	identical to OL372140-OL372147
A/wild waterfowl/Western Australia/AS16-3326-104/2016(H5N2)	duplicate passage different	DPIRD	WA	1/11/2016	wild waterfowl	Aves; Anseriiformes; Anatidae	pooled faecal swabs	E1	ACDP	H5	N2	H5N2	OL372140-OL372147
A/wild waterfowl/Western Australia/AS16-3326-115/2016(H5N2)	duplicate passage different	DPIRD	WA	1/11/2016	wild waterfowl	Aves; Anseriiformes; Anatidae	pooled faecal swabs	original	ACDP	H5	N2	H5N2	identical to OL372148-OL372155
A/wild waterfowl/Western Australia/AS16-3326-115/2016(H5N2)	duplicate passage different	DPIRD	WA	1/11/2016	wild waterfowl	Aves; Anseriiformes; Anatidae	pooled faecal swabs	E1	ACDP	H5	N2	H5N2	OL372148-OL372155
A/wild waterfowl/Western Australia/AS16-3326-127/2016(H3N8)	duplicate passage different	DPIRD	WA	1/11/2016	wild waterfowl	Aves; Anseriiformes; Anatidae	pooled faecal swabs	original	ACDP	H3	N8	H3N8	OL372156-OL372163
A/wild waterfowl/Western Australia/AS16-3326-127/2016(H3N8)	duplicate passage different	DPIRD	WA	1/11/2016	wild waterfowl	Aves; Anseriiformes; Anatidae	pooled faecal swabs	E1	ACDP	H3	N8	H3N8	OL372156-OL372163
A/wild waterfowl/Western Australia/AS16-3326-174/2016(H3N8)	duplicate passage different	DPIRD	WA	1/11/2016	wild waterfowl	Aves; Anseriiformes; Anatidae	pooled faecal swabs	original	ACDP	H3	N8	H3N8	identical to OL372164-OL372171
A/wild waterfowl/Western Australia/AS16-3326-174/2016(H3N8)	duplicate passage different	DPIRD	WA	1/11/2016	wild waterfowl	Aves; Anseriiformes; Anatidae	pooled faecal swabs	E1	ACDP	H3	N8	H3N8	OL372164-OL372171
A/wild waterfowl/Western Australia/AS16-3326-180/2016(H5N2)	no duplicate	DPIRD	WA	1/11/2016	wild waterfowl	Aves; Anseriiformes; Anatidae	pooled faecal swabs	E1	ACDP	H5	N2	H5N2	OL372172-OL372179
A/wild waterbird/South Australia/16-7857439-2/2016(H2N1)	duplicate passage different	PIRSA	SA	29/11/2016	wild waterbird	Aves	pooled faecal swabs	original	ACDP	H2	N1	H2N1	identical to OL371436-OL371443
A/wild waterbird/South Australia/16-7857439-2/2016(H2N1)	duplicate passage different	PIRSA	SA	29/11/2016	wild waterbird	Aves	pooled faecal swabs	E1	ACDP	H2	N1	H2N1	OL371436-OL371443
A/wild waterbird/South Australia/16-7857439-59/2016(H2N1)	duplicate passage different	PIRSA	SA	29/11/2016	wild waterbird	Aves	pooled faecal swabs	original	ACDP	H2	N1	H2N1	identical to OL371452-OL371459
A/wild waterbird/South Australia/16-7857439-59/2016(H2N1)	duplicate passage different	PIRSA	SA	29/11/2016	wild waterbird	Aves	pooled faecal swabs	E1	ACDP	H2	N1	H2N1	OL371452-OL371459
A/wild waterbird/South Australia/16-7857439-96/2016(H2N1)	duplicate passage different	PIRSA	SA	29/11/2016	wild waterbird	Aves	pooled faecal swabs	original	ACDP	H2	N1	H2N1	identical to OL371476-OL371483
A/wild waterbird/South Australia/16-7857439-96/2016(H2N1)	duplicate passage different	PIRSA	SA	29/11/2016	wild waterbird	Aves	pooled faecal swabs	E1	ACDP	H2	N1	H2N1	OL371476-OL371483
A/wild waterbird/South Australia/16-7857439-7/2016(H4N6)	duplicate passage different	PIRSA	SA	29/11/2016	wild waterbird	Aves	pooled faecal swabs	original	ACDP	H4	N6	H4N6	identical to OL371460-OL371467
A/wild waterbird/South Australia/16-7857439-7/2016(H4N6)	duplicate passage different	PIRSA	SA	29/11/2016	wild waterbird	Aves	pooled faecal swabs	E1	ACDP	H4	N6	H4N6	OL371460-OL371467
A/wild waterbird/South Australia/16-7857439-9/2016(H4N6)	duplicate passage different	PIRSA	SA	29/11/2016	wild waterbird	Aves	pooled faecal swabs	original	ACDP	H4	N6	H4N6	identical to OL370188-N/A
A/wild waterbird/South Australia/16-7857439-9/2016(H4N6)	duplicate passage different	PIRSA	SA	29/11/2016	wild waterbird	Aves	pooled faecal swabs	E1	ACDP	H4	N6	H4N6	OL370188-OL370194	PB2, PB1, PA, HA, NP, NA, M segments
A/wild waterbird/South Australia/16-7857439-41/2016(H4N6)	duplicate passage different	PIRSA	SA	29/11/2016	wild waterbird	Aves	pooled faecal swabs	original	ACDP	H4	N6	H4N6	identical to OL371444-OL371451
A/wild waterbird/South Australia/16-7857439-41/2016(H4N6)	duplicate passage different	PIRSA	SA	29/11/2016	wild waterbird	Aves	pooled faecal swabs	E1	ACDP	H4	N6	H4N6	OL371444-OL371451
A/wild waterbird/South Australia/16-7857439-83/2016(mixed)	duplicate passage different	PIRSA	SA	29/11/2016	wild waterbird	Aves	pooled faecal swabs	original	ACDP	H4	N6,N1	mixed	no sequences submitted
A/wild waterbird/South Australia/16-7857439-83/2016(H4N6)	duplicate passage different	PIRSA	SA	29/11/2016	wild waterbird	Aves	pooled faecal swabs	E3	ACDP	H4	N6	H4N6	OL371468-OL371475
A/wild duck/Tasmania/17-0958-32/2017(H11N9)	no duplicate	DPIPWE	TAS	13/03/2017	wild duck	Aves; Anseriiformes; Anatidae; Anatinae; Anas sp.	cloacal swab	original	ACDP	H11	N9	H11N9	OL371156-OL371163
A/wild duck/Tasmania/17-0958-45/2017(H11N9)	no duplicate	DPIPWE	TAS	13/03/2017	wild duck	Aves; Anseriiformes; Anatidae; Anatinae; Anas sp.	cloacal swab	original	ACDP	H11	N9	H11N9	OL371172-OL371179
A/wild duck/Tasmania/17-0958-46/2017(H6N2)	no duplicate	DPIPWE	TAS	13/03/2017	wild duck	Aves; Anseriiformes; Anatidae; Anatinae; Anas sp.	cloacal swab	original	ACDP	H6	N2	H6N2	OL371180-OL371187
A/wild duck/Tasmania/17-0958-49/2017(H4N6)	duplicate passage different	DPIPWE	TAS	13/03/2017	wild duck	Aves; Anseriiformes; Anatidae; Anatinae; Anas sp.	cloacal swab	original	ACDP	H4	N6	H4N6	identical to OL371188-OL371195
A/wild duck/Tasmania/17-0958-49/2017(H4N6)	duplicate passage different	DPIPWE	TAS	13/03/2017	wild duck	Aves; Anseriiformes; Anatidae; Anatinae; Anas sp.	cloacal swab	E1	ACDP	H4	N6	H4N6	OL371188-OL371195
A/wild duck/Tasmania/17-0958-9/2017(H6N2)	duplicate passage different	DPIPWE	TAS	13/03/2017	wild duck	Aves; Anseriiformes; Anatidae; Anatinae; Anas sp.	cloacal swab	original	ACDP	H6	N2	H6N2	identical to OL371196-OL371203
A/wild duck/Tasmania/17-0958-9/2017(H6N2)	duplicate passage different	DPIPWE	TAS	13/03/2017	wild duck	Aves; Anseriiformes; Anatidae; Anatinae; Anas sp.	cloacal swab	E1	ACDP	H6	N2	H6N2	OL371196-OL371203
A/wild duck/Tasmania/17-0958-21/2017(H6N2)	duplicate passage different	DPIPWE	TAS	13/03/2017	wild duck	Aves; Anseriiformes; Anatidae; Anatinae; Anas sp.	cloacal swab	original	ACDP	H6	N2	H6N2	identical to OL371148-OL371155
A/wild duck/Tasmania/17-0958-21/2017(H6N2)	duplicate passage different	DPIPWE	TAS	13/03/2017	wild duck	Aves; Anseriiformes; Anatidae; Anatinae; Anas sp.	cloacal swab	E1	ACDP	H6	N2	H6N2	OL371148-OL371155
A/wild duck/Victoria/17-0484-22/2017(H5N2)	duplicate unclear	DJPR	VIC	24/01/2017	wild duck	Aves; Anseriiformes; Anatidae; Anatinae; Anas sp.	pooled faecal swabs	original	ACDP	H5	N2	H5N2	OL371300-OL371307
A/grey teal/South Australia/17-3278836-7/2017(H9N3)	no duplicate	PIRSA	SA	18/02/2017	grey teal	Aves; Anseriiformes; Anatidae; Anatinae; Anas gracilis	cloacal swab	original	ACDP	H9	N3	H9N3	OL370580-OL370587
A/grey teal/South Australia/17-3278836-11/2017(H5N1)	no duplicate	PIRSA	SA	18/02/2017	grey teal	Aves; Anseriiformes; Anatidae; Anatinae; Anas gracilis	cloacal swab	original	ACDP	H5	N1	H5N1	OL370203-OL370209	PB2, PA, HA, NP, NA, M, NS segments
A/grey teal/South Australia/17-3278836-17/2017(H6N2)	no duplicate	PIRSA	SA	18/02/2017	grey teal	Aves; Anseriiformes; Anatidae; Anatinae; Anas gracilis	cloacal swab	original	ACDP	H6	N2	H6N2	OL370572-OL370579
A/grey teal/South Australia/17-3278836-20/2017(H4N6)	no duplicate	PIRSA	SA	18/02/2017	grey teal	Aves; Anseriiformes; Anatidae; Anatinae; Anas gracilis	cloacal swab	original	ACDP	H4	N6	H4N6	OL370210-OL370214	HA, NP, NA, M, NS segments
A/Pacific black duck/South Australia/17-3278836-21/2017(H5N3)	no duplicate	PIRSA	SA	18/02/2017	Pacific black duck	Aves; Anseriiformes; Anatidae; Anatinae; Anas superciliosa	cloacal swab	original	ACDP	H5	N3	H5N3	OL370468-OL370475
A/Pacific black duck/South Australia/17-3278836-23/2017(H5N3)	no duplicate	PIRSA	SA	18/02/2017	Pacific black duck	Aves; Anseriiformes; Anatidae; Anatinae; Anas superciliosa	cloacal swab	original	ACDP	NA	NA	H5N3	OL370215	MP segment
A/Australian shelduck/South Australia/17-3278836-33/2017(H4N2)	no duplicate	PIRSA	SA	18/02/2017	Australian shelduck	Aves; Anseriiformes; Anatidae; Tadorninae; Tadorna tadornoides	cloacal swab	original	ACDP	H4	N2	H4N2	OL370452-OL370459
A/wild waterfowl/Western Australia/AS17-4585-138/2017(H11N9)	no duplicate	DPIRD	WA	9/05/2017	wild waterfowl	Aves; Anseriiformes; Anatidae	pooled faecal swabs	original	ACDP	H11	N9	H11N9	OL372180-OL372187
A/wild duck/Western Australia/AS17-4585-167/2017(H11N9)	no duplicate	DPIRD	WA	9/05/2017	wild duck	Aves; Anseriiformes; Anatidae	pooled faecal swabs	original	ACDP	H11	N9	H11N9	OL371324-OL371331
A/Pacific black duck/Tasmania/17-2104-1/2017(untyped)	no duplicate	DPIPWE	TAS	8/06/2017	Pacific black duck	Aves; Anseriiformes; Anatidae; Anatinae; Anas superciliosa	cloacal swab	original	ACDP	NA	NA	untyped	no sequences submitted
A/wild duck/Tasmania/17-0958-33/2017(H11N9)	no duplicate	DPIPWE	TAS	13/03/2017	wild duck	Aves; Anseriiformes; Anatidae; Anatinae; Anas sp.	cloacal swab	original	ACDP	H11	N9	H11N9	OL371164-OL371171
A/wild waterbird/Queensland/P17-14428-28/2017(untyped)	no duplicate	QDAF	QLD	12/06/2017	wild waterbird	Aves	pooled faecal swabs	original	ACDP	NA	NA	untyped	OL370216	NS segment
A/wild waterbird/Queensland/P17-14428-30/2017(H5N1)	duplicate passage different	QDAF	QLD	12/06/2017	wild waterbird	Aves	pooled faecal swabs	original	ACDP	H5	N1	H5N1	identical to OL371372-OL371379
A/wild waterbird/Queensland/P17-14428-30/2017(H5N1)	duplicate passage different	QDAF	QLD	12/06/2017	wild waterbird	Aves	pooled faecal swabs	E1	ACDP	H5	N1	H5N1	OL371372-OL371379
A/wild duck/Queensland/P17-14552-28/2017(H6N2)	duplicate passage different	QDAF	QLD	19/06/2017	wild duck	Aves; Anseriiformes; Anatidae	pooled faecal swabs	original	ACDP	H6	N2	H6N2	identical to OL371044-OL371051
A/wild duck/Queensland/P17-14552-28/2017(H6N2)	duplicate passage different	QDAF	QLD	19/06/2017	wild duck	Aves; Anseriiformes; Anatidae	pooled faecal swabs	E1	ACDP	H6	N2	H6N2	OL371044-OL371051
A/wild duck/Queensland/P17-14552-37/2017(H6N2)	duplicate passage different	QDAF	QLD	19/06/2017	wild duck	Aves; Anseriiformes; Anatidae	pooled faecal swabs	original	ACDP	H6	N2	H6N2	identical to OL371052-OL371059
A/wild duck/Queensland/P17-14552-37/2017(H6N2)	duplicate passage different	QDAF	QLD	19/06/2017	wild duck	Aves; Anseriiformes; Anatidae	pooled faecal swabs	E1	ACDP	H6	N2	H6N2	OL371052-OL371059
A/wild duck/Queensland/P17-14552-43/2017(H6N2)	duplicate passage different	QDAF	QLD	19/06/2017	wild duck	Aves; Anseriiformes; Anatidae	pooled faecal swabs	original	ACDP	H6	N2	H6N2	identical to OL371060-OL371067
A/wild duck/Queensland/P17-14552-43/2017(H6N2)	duplicate passage different	QDAF	QLD	19/06/2017	wild duck	Aves; Anseriiformes; Anatidae	pooled faecal swabs	E1	ACDP	H6	N2	H6N2	OL371060-OL371067
A/Pacific black duck/Victoria/17-0997-22/2017(H5N1)	no duplicate	DJPR	VIC	18/03/2017	Pacific black duck	Aves; Anseriiformes; Anatidae; Anatinae; Anas superciliosa	cloacal swab	original	ACDP	H5	N1	H5N1	OL370516-OL370523
A/grey teal/Victoria/17-0997-462/2017(H5N3)	no duplicate	DJPR	VIC	18/03/2017	grey teal	Aves; Anseriiformes; Anatidae; Anatinae; Anas gracilis	cloacal swab	original	ACDP	H5	N3	H5N3	OL370636-OL370643
A/wild duck/Northern Territory/17-0592-115/2017(H6N2)	no duplicate	NAQS	NT	15/06/2017	wild duck	Aves; Anseriiformes; Anatidae	pooled faecal swabs	original	ACDP	H6	N2	H6N2	OL370956-OL370963
A/wild duck/Northern Territory/17-0592-134/2017(H6N2)	no duplicate	NAQS	NT	15/06/2017	wild duck	Aves; Anseriiformes; Anatidae	pooled faecal swabs	original	ACDP	H6	N2	H6N2	OL370964-OL370971
A/wild duck/Northern Territory/17-0592-241/2017(H6N2)	no duplicate	NAQS	NT	15/06/2017	wild duck	Aves; Anseriiformes; Anatidae	pooled faecal swabs	original	ACDP	H6	N2	H6N2	OL370217-OL370221	HA, NP, NA, M, NS segments
A/wild waterbird/South Australia/17-6661506-14/2017(untyped)	duplicate passage different	PIRSA	SA	28/09/2017	wild waterbird	Aves	pooled faecal swabs	original	ACDP	NA	NA	untyped	no sequences submitted
A/wild waterbird/South Australia/17-6661506-14/2017(H7N5)	duplicate passage different	PIRSA	SA	28/09/2017	wild waterbird	Aves	pooled faecal swabs	E1	ACDP	H7	N5	H7N5	OL371484-OL371491
A/wild waterbird/South Australia/17-6661506-18/2017(H4N6)	no duplicate	PIRSA	SA	28/09/2017	wild waterbird	Aves	pooled faecal swabs	original	ACDP	H4	N6	H4N6	OL370223-OL370229	PB2, PA, HA, NP, NA, M, NS segments
A/wild waterbird/South Australia/17-6661506-34/2017(H8N4)	no duplicate	PIRSA	SA	28/09/2017	wild waterbird	Aves	pooled faecal swabs	original	ACDP	H8	N4	H8N4	OL370230-OL370237
A/wild waterbird/South Australia/17-6661506-92/2017(H2N5)	no duplicate	PIRSA	SA	28/09/2017	wild waterbird	Aves	pooled faecal swabs	original	ACDP	H2	N5	H2N5	OL371492-OL371499
A/wild waterfowl/Queensland/P17-16504-103/2017(H6N2)	duplicate passage different	NAQS	QLD	5/10/2017	wild waterfowl	Aves; Aneriiformes	pooled faecal swabs	original	ACDP	H6	N2	H6N2	identical to OL370238-OL370245
A/wild waterfowl/Queensland/P17-16504-103/2017(H6N2)	duplicate passage different	NAQS	QLD	5/10/2017	wild waterfowl	Aves; Aneriiformes	pooled faecal swabs	E1	ACDP	H6	N2	H6N2	OL370238-OL370245
A/wild waterbird/South Australia/17-6666489-1/2017(H10N7)	no duplicate	PIRSA	SA	25/10/2017	wild waterbird	Aves	pooled faecal swabs	original	ACDP	NA	NA	H10N7	OL370246	MP segment
A/wild waterbird/South Australia/17-6666489-34/2017(untyped)	no duplicate	PIRSA	SA	25/10/2017	wild waterbird	Aves	pooled faecal swabs	original	ACDP	NA	NA	untyped	OL370247-OL370248	MP, NS segments only
A/wild waterbird/South Australia/17-6666489-35/2017(untyped)	no duplicate	PIRSA	SA	25/10/2017	wild waterbird	Aves	pooled faecal swabs	original	ACDP	NA	NA	untyped	no sequences submitted
A/wild waterbird/South Australia/17-6666489-46/2017(H8)	no duplicate	PIRSA	SA	25/10/2017	wild waterbird	Aves	pooled faecal swabs	original	ACDP	NA	NA	H8	no sequences submitted
A/wild waterbird/South Australia/17-6666489-55/2017(untyped)	no duplicate	PIRSA	SA	25/10/2017	wild waterbird	Aves	pooled faecal swabs	original	ACDP	NA	NA	untyped	no sequences submitted
A/wild waterbird/South Australia/17-6666489-71/2017(H8)	no duplicate	PIRSA	SA	25/10/2017	wild waterbird	Aves	pooled faecal swabs	original	ACDP	NA	NA	H8	no sequences submitted
A/wild waterbird/South Australia/17-6666489-90/2017(untyped)	no duplicate	PIRSA	SA	25/10/2017	wild waterbird	Aves	pooled faecal swabs	original	ACDP	NA	NA	untyped	no sequences submitted
A/wild waterfowl/Western Australia/AS17-6987-190/2017(N6)	no duplicate	DPIRD	WA	14/11/2017	wild waterfowl	Aves; Anseriiformes; Anatidae	pooled faecal swabs	original	ACDP	NA	N6	N6	OL370249-OL370253	PB1, NA, M, NS segments
A/wild waterfowl/New South Wales/M17-17862-99/2017(H5N3)	no duplicate	NSW DPI / Newcastle University	NSW	12/10/2017	wild waterfowl	Aves; Anseriiformes; Anatidae	pooled faecal swabs	original	ACDP	H5	N3	H5N3	OL370254-OL370258	HA, NP, NA, M, NS segments
A/wild duck/Western Australia/AS17-7595-145/2017(untyped)	no duplicate	NAQS	WA	1/12/2017	wild duck	Aves; Anseriiformes; Anatidae	pooled faecal swabs	original	ACDP	NA	NA	untyped	OL370259-OL370260	MP, NS segments only
A/Pacific black duck/Western Australia/AS18-0780-9/2018(H1N2)	no duplicate	DPIRD	WA	21/02/2018	Pacific black duck	Aves; Anseriiformes; Anatidae; Anatinae; Anas superciliosa	cloacal swab	original	ACDP	H1	N2	H1N2	OL370556-OL370563
A/wild waterfowl/Western Australia/AS18-1331-45/2018(H11N9)	no duplicate	DPIRD	WA	3/04/2018	wild waterfowl	Aves; Anseriiformes; Anatidae	pooled faecal swabs	original	ACDP	H11	N9	H11N9	OL372196-OL372203
A/wild waterfowl/Western Australia/AS18-1331-58/2018(H11N9)	no duplicate	DPIRD	WA	3/04/2018	wild waterfowl	Aves; Anseriiformes; Anatidae	pooled faecal swabs	E1	ACDP	H11	N9	H11N9	OL372204-OL372211
A/wild waterfowl/Western Australia/AS18-1331-64/2018(H11N9)	no duplicate	DPIRD	WA	3/04/2018	wild waterfowl	Aves; Anseriiformes; Anatidae	pooled faecal swabs	original	ACDP	H11	N9	H11N9	OL372212-OL372219
A/wild waterfowl/Western Australia/AS18-1331-66/2018(H11N9)	no duplicate	DPIRD	WA	3/04/2018	wild waterfowl	Aves; Anseriiformes; Anatidae	pooled faecal swabs	original	ACDP	H11	N9	H11N9	OL372220-OL372227
A/wild waterfowl/Western Australia/AS18-1331-76/2018(H11N9)	no duplicate	DPIRD	WA	3/04/2018	wild waterfowl	Aves; Anseriiformes; Anatidae	pooled faecal swabs	original	ACDP	NA	N9	H11N9	OL370261-OL370263	NA, MP, NS segments
A/wild waterfowl/Western Australia/AS18-1331-79/2018(H11N9)	no duplicate	DPIRD	WA	3/04/2018	wild waterfowl	Aves; Anseriiformes; Anatidae	pooled faecal swabs	original	ACDP	H11	N9	H11N9	OL370264-OL370270	PB2, PB1, HA, NP, NA, M, NS segments
A/wild waterfowl/Western Australia/AS18-1331-84/2018(H11N9)	no duplicate	DPIRD	WA	3/04/2018	wild waterfowl	Aves; Anseriiformes; Anatidae	pooled faecal swabs	original	ACDP	H11	N9	H11N9	OL370271-OL370277	PB2, PB1, HA, NP, NA, M, NS segments
A/wild waterfowl/Western Australia/AS18-1331-89/2018(H11N9)	no duplicate	DPIRD	WA	3/04/2018	wild waterfowl	Aves; Anseriiformes; Anatidae	pooled faecal swabs	original	ACDP	H11	N9	H11N9	OL372228-OL372235
A/wild waterfowl/Western Australia/AS18-1331-10/2018(H11N3)	duplicate passage different	DPIRD	WA	3/04/2018	wild waterfowl	Aves; Anseriiformes; Anatidae	pooled faecal swabs	original	ACDP	H11	N3	H11N3	OL372188-OL372195
A/wild waterfowl/Western Australia/AS18-1331-10/2018(H11N3)	duplicate passage different	DPIRD	WA	3/04/2018	wild waterfowl	Aves; Anseriiformes; Anatidae	pooled faecal swabs	E1	ACDP	H11	N3	H11N3	OL372188-OL372195
A/wild waterfowl/Western Australia/AS18-1331-23/2018(untyped)	no duplicate	DPIRD	WA	3/04/2018	wild waterfowl	Aves; Anseriiformes; Anatidae	pooled faecal swabs	original	ACDP	NA	NA	untyped	OL370278-OL370279	MP, NS segments only
A/wild waterfowl/Western Australia/AS18-1331-25/2018(H11N9)	no duplicate	DPIRD	WA	3/04/2018	wild waterfowl	Aves; Anseriiformes; Anatidae	pooled faecal swabs	original	ACDP	H11	N9	H11N9	OL370280-OL370284	HA, NP, NA, M, NS segments
A/wild waterbird/Tasmania/18-1081-3/2018(H1N7)	no duplicate	DPIPWE	TAS	22/03/2018	wild waterbird	Aves	pooled faecal swabs	original	ACDP	H1	N7	H1N7	OL371644-OL371651
A/wild waterbird/Tasmania/18-1081-5/2018(H1N7)	no duplicate	DPIPWE	TAS	22/03/2018	wild waterbird	Aves	pooled faecal swabs	original	ACDP	H1	N7	H1N7	OL371652-OL371659
A/Pacific black duck/Victoria/18-01589-232/2018(H7N7)	no duplicate	DJPR	VIC	17/03/2018	Pacific black duck	Aves; Anseriiformes; Anatidae; Anatinae; Anas superciliosa	cloacal swab	original	ACDP	H7	N7	H7N7	OL370524-OL370531
A/grey teal/South Australia/18-2812337-30/2018(H9N2)	no duplicate	PIRSA	SA	17/02/2018	grey teal	Aves; Anseriiformes; Anatidae; Anatinae; Anas gracilis	cloacal swab	original	ACDP	H9	N2	H9N2	OL370588-OL370595
A/grey teal/South Australia/18-2812337-47/2018(H1N3)	no duplicate	PIRSA	SA	17/02/2018	grey teal	Aves; Anseriiformes; Anatidae; Anatinae; Anas gracilis	cloacal swab	original	ACDP	H1	N3	H1N3	OL370596-OL370603
A/wild waterbird/Western Australia/18-0456-302/2018(H9N2)	no duplicate	NAQS	WA	23/05/2018	wild waterbird	Aves	pooled faecal swabs	original	ACDP	H9	N2	H9N2	OL371692-OL371699
A/wild duck/Northern Territory/18-0491-209/2018(H6N2)	no duplicate	NAQS	NT	8/06/2018	wild duck	Aves; Anseriiformes; Anatidae	pooled faecal swabs	original	ACDP	H6	N2	H6N2	OL370972-OL370979
A/wild duck/Northern Territory/18-0491-214/2018(H6N2)	no duplicate	NAQS	NT	8/06/2018	wild duck	Aves; Anseriiformes; Anatidae	pooled faecal swabs	E1	ACDP	H6	N2	H6N2	OL370980-OL370987
A/wild duck/Northern Territory/18-0491-226/2018(H6N2)	no duplicate	NAQS	NT	8/06/2018	wild duck	Aves; Anseriiformes; Anatidae	pooled faecal swabs	E1	ACDP	H6	N2	H6N2	OL370988-OL370995
A/wild duck/Northern Territory/18-0491-262/2018(H9N1)	no duplicate	NAQS	NT	8/06/2018	wild duck	Aves; Anseriiformes; Anatidae	pooled faecal swabs	original	ACDP	H9	N1	H9N1	OL370996-OL371003
A/wild duck/Northern Territory/18-0491-268/2018(H6N2)	no duplicate	NAQS	NT	8/06/2018	wild duck	Aves; Anseriiformes; Anatidae	pooled faecal swabs	original	ACDP	H6	N2	H6N2	OL371004-OL371011
A/wild duck/Northern Territory/18-0491-284/2018(H6N2)	duplicate passage different	NAQS	NT	8/06/2018	wild duck	Aves; Anseriiformes; Anatidae	pooled faecal swabs	original	ACDP	H6	N2	H6N2	identical to OL371012-OL371019
A/wild duck/Northern Territory/18-0491-284/2018(H6N2)	duplicate passage different	NAQS	NT	8/06/2018	wild duck	Aves; Anseriiformes; Anatidae	pooled faecal swabs	E1	ACDP	H6	N2	H6N2	OL371012-OL371019
A/wild duck/Northern Territory/18-0491-68/2018(H6N2)	no duplicate	NAQS	NT	8/06/2018	wild duck	Aves; Anseriiformes; Anatidae	pooled faecal swabs	E1	ACDP	H6	N2	H6N2	OL371020-OL371027
A/wild duck/Northern Territory/18-0491-74/2018(H6N2)	no duplicate	NAQS	NT	8/06/2018	wild duck	Aves; Anseriiformes; Anatidae	pooled faecal swabs	original	ACDP	H6	N2	H6N2	OL371028-OL371035
A/wild duck/Queensland/P18-03723-8/2018(H11N9)	no duplicate	QDAF	QLD	26/07/2018	wild duck	Aves; Anseriiformes; Anatidae	pooled faecal swabs	E1	ACDP	H11	N9	H11N9	OL371068-OL371075
A/wild waterfowl/New South Wales/M18-13121-12/2018(H7N1)	no duplicate	NSW DPI / Newcastle University	NSW	17/08/2018	wild waterfowl	Aves; Anseriiformes; Anatidae	pooled faecal swabs	E2	ACDP	H7	N1	H7N1	OL371924-OL371931
A/wild waterfowl/New South Wales/M18-13121-13/2018(H7N1)	no duplicate	NSW DPI / Newcastle University	NSW	17/08/2018	wild waterfowl	Aves; Anseriiformes; Anatidae	pooled faecal swabs	original	ACDP	H7	N1	H7N1	OL371932-OL371939
A/wild waterfowl/New South Wales/M18-13121-30/2018(H7N1)	no duplicate	NSW DPI / Newcastle University	NSW	17/08/2018	wild waterfowl	Aves; Anseriiformes; Anatidae	pooled faecal swabs	original	ACDP	H7	N1	H7N1	OL371940-OL371947
A/wild waterbird/Queensland/P18-04554-38/2018(H9)	no duplicate	QDAF	QLD	12/09/2018	wild waterbird	Aves	pooled faecal swabs	original	ACDP	NA	NA	H9	no sequences submitted
A/wild waterbird/Queensland/P18-04554-42/2018(H7N7)	no duplicate	QDAF	QLD	12/09/2018	wild waterbird	Aves	pooled faecal swabs	E1	ACDP	H7	N7	H7N7	OL371380-OL371387
A/wild waterbird/South Australia/18-7728954-61/2018(H10N8)	no duplicate	PIRSA	SA	12/09/2018	wild waterbird	Aves	pooled faecal swabs	original	ACDP	H10	N8	H10N8	OL370285-OL370290	PA, HA, NP, NA, M, NS segments
A/wild waterbird/South Australia/18-7728954-65/2018(H7N6)	no duplicate	PIRSA	SA	12/09/2018	wild waterbird	Aves	pooled faecal swabs	original	ACDP	H7	N6	H7N6	OL371500-OL371507
A/wild waterbird/South Australia/18-9201854-8/2018(H4N4)	no duplicate	PIRSA	SA	10/10/2018	wild waterbird	Aves	pooled faecal swabs	E1	ACDP	H4	N4	H4N4	OL371516-OL371523
A/wild waterbird/South Australia/18-9201854-48/2018(untyped)	no duplicate	PIRSA	SA	10/10/2018	wild waterbird	Aves	pooled faecal swabs	original	ACDP	NA	NA	untyped	no sequences submitted
A/wild waterbird/South Australia/18-9201854-89/2018(N5)	no duplicate	PIRSA	SA	10/10/2018	wild waterbird	Aves	pooled faecal swabs	original	ACDP	NA	NA	N5	OL370291-OL370295	PB1, PA, NP, M, NS segments
A/wild waterbird/South Australia/18-9201854-96/2018(H1N1)	no duplicate	PIRSA	SA	10/10/2018	wild waterbird	Aves	pooled faecal swabs	original	ACDP	NA	N1	H1N1	OL370296-OL370299	NP, NA, MP, NS segments
A/wild waterbird/South Australia/18-9201854-12/2018(H9N5)	no duplicate	PIRSA	SA	10/10/2018	wild waterbird	Aves	pooled faecal swabs	original	ACDP	H9	N5	H9N5	OL371508-OL371515
A/wild waterbird/South Australia/18-9823520-27/2018(untyped)	no duplicate	PIRSA	SA	7/11/2018	wild waterbird	Aves	pooled faecal swabs	original	ACDP	NA	NA	untyped	no sequences submitted
A/wild waterfowl/New South Wales/M18-06559-71/2018(untyped)	no duplicate	NSW DPI / Newcastle University	NSW	25/04/2018	wild waterfowl	Aves; Anseriiformes; Anatidae	pooled faecal swabs	original	ACDP	NA	NA	untyped	no sequences submitted
A/wild waterfowl/New South Wales/M18-14496-42/2018(untyped)	no duplicate	NSW DPI / Newcastle University	NSW	15/09/2018	wild waterfowl	Aves; Anseriiformes; Anatidae	pooled faecal swabs	original	ACDP	NA	NA	untyped	OL370300	MP segment
A/wild waterfowl/Queensland/JCU-234/2018(H1N1)	no duplicate	James Cook University	QLD	18/05/2018	wild waterfowl	Aves; Anseriiformes; Anatidae	pooled faecal swabs	original	ACDP	H1	N1	H1N1	OL371972-OL371979
A/pink-eared duck/South Australia/19-2427372-28/2019(untyped)	no duplicate	PIRSA	SA	16/03/2019	pink-eared duck	Aves; Anseriiformes; Anatidae; U; Malacorhynchus membranaceu	cloacal swab	original	ACDP	NA	NA	untyped	no sequences submitted
A/chestnut teal/South Australia/19-2427372-32/2019(untyped)	no duplicate	PIRSA	SA	16/03/2019	chestnut teal	Aves; Anseriiformes; Anatidae; Anatinae; Anas castanea	cloacal swab	original	ACDP	NA	NA	untyped	no sequences submitted
A/wild waterbird/Western Australia/AS19-1358-150/2019(H5N7)	no duplicate	DPIRD	WA	2/04/2019	wild waterbird	Aves	pooled faecal swabs	original	ACDP	NA	N7	H5N7	OL370301-OL370303	NA, MP, NS segments
A/wild waterbird/Western Australia/AS19-1358-170/2019(H5N3)	no duplicate	DPIRD	WA	2/04/2019	wild waterbird	Aves	pooled faecal swabs	original	ACDP	H5	N3	H5N3	OL371900-OL371907
A/wild waterbird/Western Australia/AS19-1358-178/2019(H5N7)	no duplicate	DPIRD	WA	2/04/2019	wild waterbird	Aves	pooled faecal swabs	original	ACDP	H5	N7	H5N7	OL371908-OL371915
A/wild waterbird/Western Australia/AS19-1358-105/2019(H7N6)	no duplicate	DPIRD	WA	2/04/2019	wild waterbird	Aves	pooled faecal swabs	original	ACDP	H7	N6	H7N6	OL370304-OL370308	HA, NP, NA, M, NS segments
A/wild waterbird/Western Australia/AS19-1358-114/2019(H8)	no duplicate	DPIRD	WA	2/04/2019	wild waterbird	Aves	pooled faecal swabs	original	ACDP	H8	NA	H8	OL370309-OL370312	PA, HA, NA, MP, NS segments
A/wild waterfowl/Queensland/P19-01624-17/2019(H3N8)	no duplicate	QDAF	QLD	3/04/2019	wild waterfowl	Aves; Anseriiformes; Anatidae	pooled faecal swabs	original	ACDP	H3	N8	H3N8	OL371988-OL371995
A/wild waterfowl/Queensland/P19-01624-18/2019(H3N8)	no duplicate	QDAF	QLD	3/04/2019	wild waterfowl	Aves; Anseriiformes; Anatidae	pooled faecal swabs	original	ACDP	H3	N8	H3N8	OL371996-OL372003
A/wild waterfowl/Queensland/P19-01624-19/2019(H3N8)	no duplicate	QDAF	QLD	3/04/2019	wild waterfowl	Aves; Anseriiformes; Anatidae	pooled faecal swabs	original	ACDP	H3	N8	H3N8	OL372004-OL372011
A/wild waterfowl/Queensland/P19-01624-22/2019(H3N8)	no duplicate	QDAF	QLD	3/04/2019	wild waterfowl	Aves; Anseriiformes; Anatidae	pooled faecal swabs	original	ACDP	H3	N8	H3N8	OL372012-OL372019
A/wild waterfowl/Queensland/P19-01624-24/2019(H3N8)	no duplicate	QDAF	QLD	3/04/2019	wild waterfowl	Aves; Anseriiformes; Anatidae	pooled faecal swabs	original	ACDP	H3	N8	H3N8	OL372020-OL372027
A/wild waterfowl/Queensland/P19-01624-26/2019(H3N8)	no duplicate	QDAF	QLD	3/04/2019	wild waterfowl	Aves; Anseriiformes; Anatidae	pooled faecal swabs	original	ACDP	H3	NA	H3N8	OL370313-OL370316	HA, NP, MP, NS Segments
A/wild waterfowl/Queensland/P19-01624-27/2019(H3N8)	no duplicate	QDAF	QLD	3/04/2019	wild waterfowl	Aves; Anseriiformes; Anatidae	pooled faecal swabs	original	ACDP	H3	N8	H3N8	OL372028-OL372035
A/wild waterfowl/Queensland/P19-01624-28/2019(H3N8)	no duplicate	QDAF	QLD	3/04/2019	wild waterfowl	Aves; Anseriiformes; Anatidae	pooled faecal swabs	original	ACDP	H3	N8	H3N8	OL372036-OL372043
A/Pacific black duck/Victoria/19-1749-24/2019(H7N7)	no duplicate	DJPR	VIC	16/03/2019	Pacific black duck	Aves; Anseriiformes; Anatidae; Anatinae; Anas superciliosa	cloacal swab	original	ACDP	NA	NA	H7N7	OL370317-OL370318	NP, NS segments
A/wild bird/Northern Territory/19-0599-25/2019(H1N1)	no duplicate	NAQS	NT	20/06/2019	wild bird	Aves	pooled faecal swabs	E1	ACDP	H1	N1	H1N1	OL370932-OL370939
A/wild duck/Tasmania/19-3053-8/2019(N8)	no duplicate	DPIPWE	TAS	14/07/2019	wild duck	Aves; Anseriiformes; Anatidae; Anatinae; Anas sp.	cloacal swab	original	ACDP	NA	NA	N8	OL370319-OL370320	NP, MP segments
A/wild duck/New South Wales/M19-11593-66/2019(H7N7)	no duplicate	NSW DPI / Newcastle University	NSW	17/07/2019	wild duck	Aves; Anseriiformes; Anatidae; Anatinae; Anas sp.	pooled faecal swabs	original	ACDP	H7	N7	H7N7	OL370321-OL370325	HA, NP, NA, M, NS segments
A/wild waterbird/South Australia/19-6528228-82/2019(H11)	no duplicate	PIRSA	SA	4/09/2019	wild waterbird	Aves	pooled faecal swabs	original	ACDP	H11	NA	H11	OL370326-OL370329	PB1, HA, NP, NS segments
A/wild waterbird/Queensland/P19-04746-12/2019(H4N6)	duplicate passage different	QDAF	QLD	27/09/2019	wild waterbird	Aves	pooled faecal swabs	original	ACDP	H4	N6	H4N6	identical to OL371388-OL371395
A/wild waterbird/Queensland/P19-04746-12/2019(H4N6)	duplicate passage different	QDAF	QLD	27/09/2019	wild waterbird	Aves	pooled faecal swabs	E1	ACDP	H4	N6	H4N6	OL371388-OL371395
A/wild waterbird/Queensland/P19-04746-17/2019(H1N1)	no duplicate	QDAF	QLD	27/09/2019	wild waterbird	Aves	pooled faecal swabs	original	ACDP	H1	N1	H1N1	OL371396-OL371403
A/wild waterbird/Queensland/P19-04746-18/2019(H1N1)	duplicate passage different	QDAF	QLD	27/09/2019	wild waterbird	Aves	pooled faecal swabs	original	ACDP	H1	N1	H1N1	identical to OL371404-OL371411
A/wild waterbird/Queensland/P19-04746-18/2019(H1N1)	duplicate passage different	QDAF	QLD	27/09/2019	wild waterbird	Aves	pooled faecal swabs	E1	ACDP	H1	N1	H1N1	OL371404-OL371411
A/wild waterbird/Queensland/P19-04746-39/2019(H1N1)	no duplicate	QDAF	QLD	27/09/2019	wild waterbird	Aves	pooled faecal swabs	original	ACDP	H1	N1	H1N1	OL371412-OL371419
A/wild waterbird/Queensland/P19-04746-75/2019(H1N1)	no duplicate	QDAF	QLD	27/09/2019	wild waterbird	Aves	pooled faecal swabs	original	ACDP	H1	N1	H1N1	OL370330-OL370334	HA, NP, NA, M, NS segments
A/wild waterbird/Western Australia/AS19-3999-1/2019(H8N4)	duplicate passage different	DPIRD	WA	22/10/2019	wild waterbird	Aves	pooled faecal swabs	original	ACDP	H8	N4	H8N4	identical to OL371916-OL371923
A/wild waterbird/Western Australia/AS19-3999-1/2019(H8N4)	duplicate passage different	DPIRD	WA	22/10/2019	wild waterbird	Aves	pooled faecal swabs	E1	ACDP	H8	N4	H8N4	OL371916-OL371923
A/grey teal/Victoria/19-01749-185/2019(H7N8)	duplicate passage different	DJPR	VIC	16/03/2019	grey teal	Aves; Anseriiformes; Anatidae; Anatinae; Anas gracilis	cloacal swab	E1	ACDP	H7	N8	H7N8	identical to OL370644-OL370651
A/grey teal/Victoria/19-01749-185/2019(H7N8)	duplicate passage different	DJPR	VIC	16/03/2019	grey teal	Aves; Anseriiformes; Anatidae; Anatinae; Anas gracilis	cloacal swab	E2	ACDP	H7	N8	H7N8	OL370644-OL370651
A/wild waterbird/South Australia/19-6529700-27/2019(H6N8)	no duplicate	PIRSA	SA	9/10/2019	wild waterbird	Aves	pooled faecal swabs	original	ACDP	H6	N8	H6N8	OL371524-OL371531
A/wild waterbird/South Australia/19-6529700-41/2019(H9N5)	no duplicate	PIRSA	SA	9/10/2019	wild waterbird	Aves	pooled faecal swabs	original	ACDP	H9	N5	H9N5	OL370335-OL370341	PB2, PA, HA, NP, NA, M, NS segments
A/wild waterbird/South Australia/19-6529700-80/2019(H8N4)	no duplicate	PIRSA	SA	9/10/2019	wild waterbird	Aves	pooled faecal swabs	original	ACDP	H8	N4	H8N4	OL371532-OL371539
A/wild waterbird/South Australia/19-6529700-90/2019(H6N8)	no duplicate	PIRSA	SA	9/10/2019	wild waterbird	Aves	pooled faecal swabs	original	ACDP	H6	N8	H6N8	OL371540-OL371547
A/wild waterbird/South Australia/19-9013889-1/2019(H2N3)	no duplicate	PIRSA	SA	6/11/2019	wild waterbird	Aves	pooled faecal swabs	original	ACDP	H2	N3	H2N3	OL371548-OL371555
A/wild waterbird/South Australia/19-9013889-13/2019(mixed)	no duplicate	PIRSA	SA	6/11/2019	wild waterbird	Aves	pooled faecal swabs	original	ACDP	H7	N3,N1	mixed	OL370342-OL370350	mixed virus with 2 different NA segents
A/wild waterbird/South Australia/19-9013889-31/2019(H7N1)	no duplicate	PIRSA	SA	6/11/2019	wild waterbird	Aves	pooled faecal swabs	original	ACDP	H7	N1	H7N1	OL371564-OL371571
A/wild waterbird/South Australia/19-9013889-35/2019(H1N1)	no duplicate	PIRSA	SA	6/11/2019	wild waterbird	Aves	pooled faecal swabs	original	ACDP	H1	N1	H1N1	OL371572-OL371579
A/wild waterbird/South Australia/19-9013889-36/2019(H2N9)	no duplicate	PIRSA	SA	6/11/2019	wild waterbird	Aves	pooled faecal swabs	original	ACDP	H2	N9	H2N9	OL371580-OL371587
A/wild waterbird/South Australia/19-9013889-37/2019(mixed)	no duplicate	PIRSA	SA	6/11/2019	wild waterbird	Aves	pooled faecal swabs	original	ACDP	H2,H1	N9,N1	mixed	OL370351-OL370354	HA, NA segments, mixed virus with 2 different HA and NA segments
A/wild waterbird/South Australia/19-9013889-43/2019(H7N1)	no duplicate	PIRSA	SA	6/11/2019	wild waterbird	Aves	pooled faecal swabs	original	ACDP	H7	N1	H7N1	OL371588-OL371595
A/wild waterbird/South Australia/19-9013889-45/2019(H7N1)	no duplicate	PIRSA	SA	6/11/2019	wild waterbird	Aves	pooled faecal swabs	original	ACDP	H7	N1	H7N1	OL371596-OL371603
A/wild waterbird/South Australia/19-9013889-51/2019(H7N1)	no duplicate	PIRSA	SA	6/11/2019	wild waterbird	Aves	pooled faecal swabs	original	ACDP	H7	N1	H7N1	OL371604-OL371611
A/wild waterbird/South Australia/19-9013889-61/2019(mixed)	no duplicate	PIRSA	SA	6/11/2019	wild waterbird	Aves	pooled faecal swabs	original	ACDP	H7,H1	N1	mixed	OL370355-OL370363	mixed virus with 2 different HA
A/wild waterbird/South Australia/19-9013889-74/2019(H7N1)	no duplicate	PIRSA	SA	6/11/2019	wild waterbird	Aves	pooled faecal swabs	original	ACDP	H7	N1	H7N1	OL371612-OL371619
A/wild waterbird/South Australia/19-9013889-76/2019(H7N1)	no duplicate	PIRSA	SA	6/11/2019	wild waterbird	Aves	pooled faecal swabs	original	ACDP	H7	N1	H7N1	OL370364-OL370370	PB2, PA, HA, NP, NA, M, NS segments
A/wild waterbird/South Australia/19-9013889-78/2019(H7N1)	no duplicate	PIRSA	SA	6/11/2019	wild waterbird	Aves	pooled faecal swabs	original	ACDP	H7	N1	H7N1	OL371620-OL371627
A/wild waterbird/South Australia/19-9013889-88/2019(H1N1)	no duplicate	PIRSA	SA	6/11/2019	wild waterbird	Aves	pooled faecal swabs	original	ACDP	H1	N1	H1N1	OL371628-OL371635
A/wild waterbird/South Australia/19-9013889-93/2019(mixed)	no duplicate	PIRSA	SA	6/11/2019	wild waterbird	Aves	pooled faecal swabs	original	ACDP	H7,H2	N1	mixed	OL370371-OL370379	mixed virus with 2 different HA
A/wild waterbird/South Australia/19-9013889-97/2019(H7N1)	no duplicate	PIRSA	SA	6/11/2019	wild waterbird	Aves	pooled faecal swabs	original	ACDP	H7	N1	H7N1	OL370380-OL370384	HA, NP, NA, M, NS segments
A/wild waterbird/South Australia/19-9013889-100/2019(H2N3)	no duplicate	PIRSA	SA	6/11/2019	wild waterbird	Aves	pooled faecal swabs	original	ACDP	H2	N3	H2N3	OL371556-OL371563
A/Australian wood duck/Victoria/10780/2017(untyped)	no duplicate	Deakin University/WHOCCRI	VIC	19/03/2017	Australian wood duck	Aves; Anseriiformes; Anatidae; U; Chenonetta jubata	pooled cloacal and oropharyngeal swab	original	ACDP	NA	NA	untyped	no sequences submitted
A/ruddy turnstone/King Island/10938/2017(H12N5)	no duplicate	Deakin University/WHOCCRI	TAS	30/03/2017	ruddy turnstone	Aves; Charadriiformes; Scolopacidae; Arenaria interpres	pooled cloacal and oropharyngeal swab	original	ACDP	H12	N5	H12N5	OL370385-OL370392
A/ruddy turnstone/King Island/11036/2017(mixed)	no duplicate	Deakin University/WHOCCRI	TAS	1/04/2017	ruddy turnstone	Aves; Charadriiformes; Scolopacidae; Arenaria interpres	pooled cloacal and oropharyngeal swab	original	ACDP	H9,H3	N3,N8	mixed	OL370393-OL370402	mixed virus with 2 different HA and NA segments
A/ruddy turnstone/King Island/11986/2017(H3N8)	no duplicate	Deakin University/WHOCCRI	TAS	9/12/2017	ruddy turnstone	Aves; Charadriiformes; Scolopacidae; Arenaria interpres	pooled cloacal and oropharyngeal swab	original	ACDP	H3	N8	H3N8	OL370716-OL370723
A/ruddy turnstone/King Island/11990/2017(mixed)	duplicate passage different	Deakin University/WHOCCRI	TAS	9/12/2017	ruddy turnstone	Aves; Charadriiformes; Scolopacidae; Arenaria interpres	pooled cloacal and oropharyngeal swab	original	ACDP	H9,H3	N3,N8	mixed	no sequences submitted
A/ruddy turnstone/King Island/12012/2017(H3N8)	no duplicate	Deakin University/WHOCCRI	TAS	9/12/2017	ruddy turnstone	Aves; Charadriiformes; Scolopacidae; Arenaria interpres	pooled cloacal and oropharyngeal swab	original	ACDP	H3	N8	H3N8	OL370748-OL370755
A/red knot/Broome/12611/2018(H11N8)	no duplicate	Deakin University/WHOCCRI	WA	1/03/2018	red knot	Aves; Charadriiformes; Scolopacidae; Calidris canutus	pooled cloacal and oropharyngeal swab	original	ACDP	H11	N8	H11N8	OL370676-OL370683
A/red knot/Broome/12683/2018(untyped)	no duplicate	Deakin University/WHOCCRI	WA	2/03/2018	red knot	Aves; Charadriiformes; Scolopacidae; Calidris canutus	pooled cloacal and oropharyngeal swab	original	ACDP	NA	NA	untyped	no sequences submitted
A/ruddy turnstone/King Island/13156/2018(H12N5)	no duplicate	Deakin University/WHOCCRI	TAS	8/12/2018	ruddy turnstone	Aves; Charadriiformes; Scolopacidae; Arenaria interpres	pooled cloacal and oropharyngeal swab	original	ACDP	H12	N5	H12N5	OL370772-OL370779
A/ruddy turnstone/King Island/13165/2018(H12N5)	no duplicate	Deakin University/WHOCCRI	TAS	8/12/2018	ruddy turnstone	Aves; Charadriiformes; Scolopacidae; Arenaria interpres	pooled cloacal and oropharyngeal swab	original	ACDP	H12	N5	H12N5	OL370788-OL370795
A/ruddy turnstone/King Island/13876/2019(H12N2)	no duplicate	Deakin University/WHOCCRI	TAS	23/03/2019	ruddy turnstone	Aves; Charadriiformes; Scolopacidae; Arenaria interpres	pooled cloacal and oropharyngeal swab	original	ACDP	H12	N2	H12N2	OL370796-OL370803
A/ruddy turnstone/King Island/13883/2019(H12N2)	no duplicate	Deakin University/WHOCCRI	TAS	23/03/2019	ruddy turnstone	Aves; Charadriiformes; Scolopacidae; Arenaria interpres	pooled cloacal and oropharyngeal swab	original	ACDP	H12	N2	H12N2	OL370804-OL370811
A/ruddy turnstone/King Island/13909/2019(H12N2)	no duplicate	Deakin University/WHOCCRI	TAS	24/03/2019	ruddy turnstone	Aves; Charadriiformes; Scolopacidae; Arenaria interpres	pooled cloacal and oropharyngeal swab	original	ACDP	H12	N2	H12N2	OL370812-OL370819
A/ruddy turnstone/King Island/13918/2019(H10N5)	no duplicate	Deakin University/WHOCCRI	TAS	24/03/2019	ruddy turnstone	Aves; Charadriiformes; Scolopacidae; Arenaria interpres	pooled cloacal and oropharyngeal swab	original	ACDP	H10	N5	H10N5	OL370828-OL370835
A/ruddy turnstone/King Island/13927/2019(H10N5)	no duplicate	Deakin University/WHOCCRI	TAS	24/03/2019	ruddy turnstone	Aves; Charadriiformes; Scolopacidae; Arenaria interpres	pooled cloacal and oropharyngeal swab	original	ACDP	H10	N5	H10N5	OL370836-OL370843
A/ruddy turnstone/King Island/13928/2019(H12N2)	no duplicate	Deakin University/WHOCCRI	TAS	24/03/2019	ruddy turnstone	Aves; Charadriiformes; Scolopacidae; Arenaria interpres	pooled cloacal and oropharyngeal swab	original	ACDP	H12	N2	H12N2	OL370844-OL370851
A/ruddy turnstone/King Island/14004/2019 (H12N2)	no duplicate	Deakin University/WHOCCRI	TAS	27/03/2019	ruddy turnstone	Aves; Charadriiformes; Scolopacidae; Arenaria interpres	pooled cloacal and oropharyngeal swab	original	ACDP	H12	N2	H12N2	OL370860-OL370867
A/ruddy turnstone/King Island/14006/2019(untyped)	no duplicate	Deakin University/WHOCCRI	TAS	27/03/2019	ruddy turnstone	Aves; Charadriiformes; Scolopacidae; Arenaria interpres	pooled cloacal and oropharyngeal swab	original	ACDP	NA	NA	untyped	no sequences submitted
A/ruddy turnstone/King Island/14010/2019(H12N2)	duplicate passage different	Deakin University/WHOCCRI	TAS	27/03/2019	ruddy turnstone	Aves; Charadriiformes; Scolopacidae; Arenaria interpres	pooled cloacal and oropharyngeal swab	original	ACDP	H12	N2	H12N2	OL370868-OL370875
A/Pacific black duck/Victoria/14263X/2019(untyped)	no duplicate	Deakin University/WHOCCRI	VIC	13/04/2019	Pacific black duck	Aves; Anseriiformes; Anatidae; Anatinae; Anas superciliosa	pooled cloacal and oropharyngeal swab	original	ACDP	NA	NA	untyped	no sequences submitted
A/Pacific black duck/Victoria/11840/2019(H2N1)	no duplicate	Deakin University/WHOCCRI	VIC	17/05/2019	Pacific black duck	Aves; Anseriiformes; Anatidae; Anatinae; Anas superciliosa	pooled cloacal and oropharyngeal swab	original	ACDP	H2	N1	H2N1	OL370508-OL370515
A/ruddy turnstone/King Island/14395/2019(H12N5)	no duplicate	Deakin University/WHOCCRI	TAS	1/12/2019	ruddy turnstone	Aves; Charadriiformes; Scolopacidae; Arenaria interpres	pooled cloacal and oropharyngeal swab	original	ACDP	H12	N5	H12N5	OL370916-OL370923
A/grey teal/Victoria/10657/2017(H11N9)	no duplicate	Deakin University/WHOCCRI	VIC	30/04/2017	grey teal	Aves; Anseriiformes; Anatidae; Anatinae; Anas gracilis	pooled cloacal and oropharyngeal swab	original	ACDP	H11	N9	H11N9	OL370612-OL370619
A/wild duck/Queensland/P20-00339-68/2020(untyped)	no duplicate	QDAF	QLD	29/01/2020	wild duck	Aves; Anseriiformes; Anatidae	pooled faecal swabs	original	ACDP	NA	NA	untyped	OL370413-OL370415	NP, MP, NS segments
A/wild waterbird/Queensland/JCU-272/2019(H5N9)	no duplicate	James Cook University	QLD	9/08/2019	wild waterbird	Aves	pooled faecal swabs	original	ACDP	H5	N9	H5N9	OL370416-OL370422	PB1, PA, HA, NP, NA, MP, NS segments
A/Pacific black duck/Tasmania/20-1059-1/2020(H7N1)	no duplicate	DPIPWE	TAS	9/03/2020	Pacific black duck	Aves; Anseriiformes; Anatidae; Anatinae; Anas superciliosa	cloacal swab	original	ACDP	H7	N1	H7N1	OL370423-OL370427	HA, NP, NA, M, NS segments
A/wild duck/Victoria/10-03507-019/2010(H3N8)	no duplicate	DJPR	VIC	25/10/2010	wild duck	Aves; Anseriiformes; Anatidae; Anatinae; Anas sp.	pooled faecal swabs	original	DJPR	H3	N8	H3N8	OL371212-OL371219
A/wild duck/Victoria/10-03507-020/2010(H3N8)	no duplicate	DJPR	VIC	25/10/2010	wild duck	Aves; Anseriiformes; Anatidae; Anatinae; Anas sp.	pooled faecal swabs	original	DJPR	H3	N8	H3N8	OL370428-OL370433	PA, HA, NP, NA, MP, NS segments
A/wild duck/Victoria/13-00225-034/2013(H10N7)	no duplicate	DJPR	VIC	30/01/2013	wild duck	Aves; Anseriiformes; Anatidae; Anatinae; Anas sp.	pooled faecal swabs	original	DJPR	H10	N7	H10N7	OL371220-OL371227
A/wild duck/Victoria/13-02313-014/2013(H10N8)	no duplicate	DJPR	VIC	11/10/2013	wild duck	Aves; Anseriiformes; Anatidae; Anatinae; Anas sp.	pooled faecal swabs	original	DJPR	H10	N8	H10N8	OL371236-OL371243
A/pink-eared duck/Victoria/15-00617-001/2015(H10N1)	no duplicate	DJPR	VIC	21/03/2015	pink-eared duck	Aves; Anseriiformes; Anatidae; U; Malacorhynchus membranaceu	cloacal swab	original	DJPR	H10	N1	H10N1	OL370434-OL370438	HA, NP, NA, M, NS segments
A/wild duck/Victoria/17-00484-022/2017(H5N2)	duplicate unclear	DJPR	VIC	24/01/2017	wild duck	Aves; Anseriiformes; Anatidae; Anatinae; Anas sp.	pooled faecal swabs	original	DJPR	H5	N2	H5N2	OL371292-OL371299
A/wild waterbird/Victoria/19-00581-009/2019(H11N9)	no duplicate	DJPR	VIC	23/01/2019	wild waterbird	Aves	pooled faecal swabs	original	DJPR	H11	N9	H11N9	OL371676-OL371683
A/Pacific black duck/Victoria/19-01749-033/2019(H10N5)	no duplicate	DJPR	VIC	16/03/2019	Pacific black duck	Aves; Anseriiformes; Anatidae; Anatinae; Anas superciliosa	cloacal swab	A/F	DJPR	H10	NA	H10N5	OL370532-OL370539
A/grey teal/Victoria/19-01749-193/2019(H10N8)	no duplicate	DJPR	VIC	16/03/2019	grey teal	Aves; Anseriiformes; Anatidae; Anatinae; Anas gracilis	cloacal swab	A/F	DJPR	H10	N8	H10N8	OL370652-OL370659
A/wild waterbird/Victoria/19-04759-011/2019(H16N3)	no duplicate	DJPR	VIC	30/10/2019	wild waterbird	Aves	pooled faecal swabs	original	DJPR	H16	N3	H16N3	OL371684-OL371691
A/Pacific black duck/Victoria/9708/2016(H4N1)	no duplicate	Deakin University/WHOCCRI	VIC	21/12/2016	Pacific black duck	Aves; Anseriiformes; Anatidae; Anatinae; Anas superciliosa	pooled cloacal and oropharyngeal swab	E1	ACDP	H4	N1	H4N1	OL370540-OL370547
A/Pacific black duck/Victoria/9718/2016(H3N2)	no duplicate	Deakin University/WHOCCRI	VIC	22/12/2016	Pacific black duck	Aves; Anseriiformes; Anatidae; Anatinae; Anas superciliosa	pooled cloacal and oropharyngeal swab	E1	ACDP	H3	N2	H3N2	OL370548-OL370555
A/Pacific black duck/Victoria/10582/2017(H3N8)	no duplicate	Deakin University/WHOCCRI	VIC	30/04/2017	Pacific black duck	Aves; Anseriiformes; Anatidae; Anatinae; Anas superciliosa	pooled cloacal and oropharyngeal swab	E1	ACDP	H3	N8	H3N8	OL370492-OL370499
A/Pacific black duck/Victoria/10594/2017(H4N6)	no duplicate	Deakin University/WHOCCRI	VIC	2/06/2017	Pacific black duck	Aves; Anseriiformes; Anatidae; Anatinae; Anas superciliosa	pooled cloacal and oropharyngeal swab	E1	ACDP	H4	N6	H4N6	OL370500-OL370507
A/grey teal/Victoria/10650/2017(H4N2)	no duplicate	Deakin University/WHOCCRI	VIC	30/04/2017	grey teal	Aves; Anseriiformes; Anatidae; Anatinae; Anas gracilis	pooled cloacal and oropharyngeal swab	E1	ACDP	H4	N2	H4N2	OL370604-OL370611
A/pink-eared duck/Victoria/10826/2017(H3N1)	no duplicate	Deakin University/WHOCCRI	VIC	15/04/2017	pink-eared duck	Aves; Anseriiformes; Anatidae; U; Malacorhynchus membranaceus	pooled cloacal and oropharyngeal swab	E1	ACDP	H3	N1	H3N1	OL370660-OL370667
A/grey teal/Victoria/10834/2017(H3N8)	no duplicate	Deakin University/WHOCCRI	VIC	15/04/2017	grey teal	Aves; Anseriiformes; Anatidae; Anatinae; Anas gracilis	pooled cloacal and oropharyngeal swab	original RNA	ACDP	H3	N8	H3N8	OL370620-OL370627
A/grey teal/Victoria/11187/2018(H1N4)	no duplicate	Deakin University/WHOCCRI	VIC	17/03/2018	grey teal	Aves; Anseriiformes; Anatidae; Anatinae; Anas gracilis	pooled cloacal and oropharyngeal swab	E1	ACDP	H1	N4	H1N4	OL370628-OL370635
A/grey teal/Victoria/11386/2018(H1N7)	no duplicate	Deakin University/WHOCCRI	VIC	17/03/2018	grey teal	Aves; Anseriiformes; Anatidae; Anatinae; Anas gracilis	pooled cloacal and oropharyngeal swab	original RNA	ACDP	H1	N7	H1N7	OL370439-OL370443	HA, NP, NA, M, NS segments
A/Pacific black duck/Victoria/11889/2019(H11N9)	no duplicate	Deakin University/WHOCCRI	VIC	23/03/2019	Pacific black duck	Aves; Anseriiformes; Anatidae; Anatinae; Anas superciliosa	pooled cloacal and oropharyngeal swab	original RNA	ACDP	H11	N9	H11N9	OL370444-OL370450	PB2, PA, HA, NP, NA, M, NS segments
A/ruddy turnstone/King Island/11988/2017(H3N8)	no duplicate	Deakin University/WHOCCRI	TAS	9/12/2017	ruddy turnstone	Aves; Charadriiformes; Scolopacidae; Arenaria interpres	pooled cloacal and oropharyngeal swab	E1	ACDP	H3	N8	H3N8	OL370724-OL370731
A/ruddy turnstone/King Island/11990/2017(H3N8)	duplicate passage different	Deakin University/WHOCCRI	TAS	9/12/2017	ruddy turnstone	Aves; Charadriiformes; Scolopacidae; Arenaria interpres	pooled cloacal and oropharyngeal swab	E1	ACDP	H3	N8	H3N8	OL370732-OL370739
A/ruddy turnstone/King Island/11991/2017(H3N8)	no duplicate	Deakin University/WHOCCRI	TAS	9/12/2017	ruddy turnstone	Aves; Charadriiformes; Scolopacidae; Arenaria interpres	pooled cloacal and oropharyngeal swab	E1	ACDP	H3	N8	H3N8	OL370740-OL370747
A/red-necked stint/Victoria/12188/2017(H4N7)	no duplicate	Deakin University/WHOCCRI	VIC	30/12/2017	red-necked stint	Aves; Charadriiformes; Scolopacidae; Calidris ruficolis	pooled cloacal and oropharyngeal swab	E1	ACDP	H4	N7	H4N7	OL370684-OL370691
A/red-necked stint/Victoria/12198/2017(H4N7)	no duplicate	Deakin University/WHOCCRI	VIC	30/12/2017	red-necked stint	Aves; Charadriiformes; Scolopacidae; Calidris ruficolis	pooled cloacal and oropharyngeal swab	E1	ACDP	H4	N7	H4N7	OL370692-OL370699
A/ruddy turnstone/King Island/12763/2018(H12N5)	no duplicate	Deakin University/WHOCCRI	TAS	9/12/2018	ruddy turnstone	Aves; Charadriiformes; Scolopacidae; Arenaria interpres	pooled cloacal and oropharyngeal swab	E1	ACDP	H12	N5	H12N5	OL370756-OL370763
A/ruddy turnstone/King Island/13149/2018(H12N5)	no duplicate	Deakin University/WHOCCRI	TAS	8/12/2018	ruddy turnstone	Aves; Charadriiformes; Scolopacidae; Arenaria interpres	pooled cloacal and oropharyngeal swab	E1	ACDP	H12	N5	H12N5	OL370764-OL370771
A/ruddy turnstone/King Island/13158/2018(H12N5)	no duplicate	Deakin University/WHOCCRI	TAS	8/12/2018	ruddy turnstone	Aves; Charadriiformes; Scolopacidae; Arenaria interpres	pooled cloacal and oropharyngeal swab	E1	ACDP	H12	N5	H12N5	OL370780-OL370787
A/red-necked stint/Victoria/13830/2019(H12N5)	no duplicate	Deakin University/WHOCCRI	VIC	11/03/2019	red-necked stint	Aves; Charadriiformes; Scolopacidae; Calidris ruficolis	pooled cloacal and oropharyngeal swab	original RNA	ACDP	H12	N5	H12N5	OL370700-OL370707
A/ruddy turnstone/King Island/13914/2019(H10N5)	no duplicate	Deakin University/WHOCCRI	TAS	24/03/2019	ruddy turnstone	Aves; Charadriiformes; Scolopacidae; Arenaria interpres	pooled cloacal and oropharyngeal swab	E1	ACDP	H10	N5	H10N5	OL370820-OL370827
A/ruddy turnstone/King Island/13989/2019(H12N2)	no duplicate	Deakin University/WHOCCRI	TAS	26/03/2019	ruddy turnstone	Aves; Charadriiformes; Scolopacidae; Arenaria interpres	pooled cloacal and oropharyngeal swab	E1	ACDP	H12	N2	H12N2	OL370852-OL370859
A/ruddy turnstone/King Island/14010/2019(H12N2)	duplicate passage different	Deakin University/WHOCCRI	TAS	27/03/2019	ruddy turnstone	Aves; Charadriiformes; Scolopacidae; Arenaria interpres	pooled cloacal and oropharyngeal swab	E1	ACDP	H12	N2	H12N2	no sequences submitted
A/ruddy turnstone/King Island/14018/2019(H12N2)	no duplicate	Deakin University/WHOCCRI	TAS	27/03/2019	ruddy turnstone	Aves; Charadriiformes; Scolopacidae; Arenaria interpres	pooled cloacal and oropharyngeal swab	E1	ACDP	H12	N2	H12N2	OL370876-OL370883
A/wild waterbird/Tasmania/20-1688-10/2020	no duplicate	DPIPWE	TAS	27/04/2020	wild waterbird	Aves	pooled environmental swab	original	ACDP	NA	NA	untyped	OL370451	MP segment
A/wild waterbird/Tasmania/20-2052-11/2020(H1N6)	no duplicate	DPIPWE	TAS	25/05/2020	wild waterbird	Aves	pooled environmental swab	original	ACDP	H1	N6	H1N6	OL371660-OL371667
A/wild waterbird/Tasmania/20-2381-15/2020(H4N6)	duplicate passage different	DPIPWE	TAS	18/06/2020	wild waterbird	Aves	pooled environmental swab	original	ACDP	H4	N6	H4N6	identical to OL371668-OL371675
A/wild waterbird/Tasmania/20-2381-15/2020(H4N6)	duplicate passage different	DPIPWE	TAS	18/06/2020	wild waterbird	Aves	pooled environmental swab	E1	ACDP	H4	N6	H4N6	OL371668-OL371675
A/wild duck/Tasmania/20-2381-1/2020(H4N6)	no duplicate	DPIPWE	TAS	18/06/2020	wild duck	Aves; Anseriiformes; Anatidae; Anatinae	pooled environmental swab	E1	ACDP	H4	N6	H4N6	OL371204-OL371211
A/ruddy turnstone/Tasmania/14024/2019(H12N2)	no duplicate	Deakin University/WHOCCRI	TAS	27/03/2019	ruddy turnstone	Aves; Charadriiformes; Scolopacidae; Arenaria interpres	pooled cloacal and oropharyngeal swab	E1	ACDP	H12	N2	H12N2	OL370924-OL370931
A/ruddy turnstone/King Island/14063/2019(H10N5)	no duplicate	Deakin University/WHOCCRI	TAS	28/03/2019	ruddy turnstone	Aves; Charadriiformes; Scolopacidae; Arenaria interpres	pooled cloacal and oropharyngeal swab	E1	ACDP	H10	N5	H10N5	OL370884-OL370891
A/ruddy turnstone/King Island/14065/2019(H10N5)	no duplicate	Deakin University/WHOCCRI	TAS	28/03/2019	ruddy turnstone	Aves; Charadriiformes; Scolopacidae; Arenaria interpres	pooled cloacal and oropharyngeal swab	E1	ACDP	H10	N5	H10N5	OL370892-OL370899
A/ruddy turnstone/King Island/14068/2019(H10N5)	no duplicate	Deakin University/WHOCCRI	TAS	28/03/2019	ruddy turnstone	Aves; Charadriiformes; Scolopacidae; Arenaria interpres	pooled cloacal and oropharyngeal swab	E1	ACDP	H10	N5	H10N5	OL370900-OL370907
A/ruddy turnstone/King Island/14092/2019(H10N5)	no duplicate	Deakin University/WHOCCRI	TAS	31/03/2019	ruddy turnstone	Aves; Charadriiformes; Scolopacidae; Arenaria interpres	pooled cloacal and oropharyngeal swab	E1	ACDP	H10	N5	H10N5	OL370908-OL370915
A/wild duck/Queensland/P20-03375-0084-01/2020(H1N3)	no duplicate	QDAF	QLD	27/08/2020	wild duck	Aves; Anseriiformes; Anatidae	pooled faecal swabs	original	ACDP	H1	N3	H1N3	OL371076-OL371083
A/wild duck/Queensland/P20-03375-0119-01/2020(H1N2)	no duplicate	QDAF	QLD	27/08/2020	wild duck	Aves; Anseriiformes; Anatidae	pooled faecal swabs	original	ACDP	H1	N2	H1N2	OL371084-OL371091
A/wild duck/Queensland/P20-03375-0183-01/2020(H6N1)	no duplicate	QDAF	QLD	27/08/2020	wild duck	Aves; Anseriiformes; Anatidae	pooled faecal swabs	original	ACDP	H6	N1	H6N1	OL371092-OL371099
A/wild duck/Queensland/P20-03558-0029-01/2020(H1N3)	duplicate passage different	QDAF	QLD	10/09/2020	wild duck	Aves; Anseriiformes; Anatidae	pooled faecal swabs	original	ACDP	H1	N3	H1N3	identical to OL371100-OL371107
A/wild duck/Queensland/P20-03558-0029-01/2020(H1N3)	duplicate passage different	QDAF	QLD	10/09/2020	wild duck	Aves; Anseriiformes; Anatidae	pooled faecal swabs	E1	ACDP	H1	N3	H1N3	OL371100-OL371107
A/wild duck/Queensland/P20-03558-0050-01/2020(H1N3)	no duplicate	QDAF	QLD	10/09/2020	wild duck	Aves; Anseriiformes; Anatidae	pooled faecal swabs	original	ACDP	H1	N3	H1N3	OL371108-OL371115
A/wild bird/Victoria/20-03245-0029/2020(H9N2)	no duplicate	DJPR	VIC	23/08/2020	wild bird	Aves	pooled faecal swabs	original	DJPR	H9	N2	H9N2	OL370940-OL370947

## Sheet: Explaination
Submitting Organisation	Submitting Organisation
Deakin University/WHOCCRI	Deakin University and WHO Collaborating Centre for Reference and Research on Influenza
DJPR	Department of Jobs, Precints, and Regions, Agriculture Victoria
DPIPWE	Department of Primary Industries, Water and Environment, Tasmania
DPIRD	Department of Primary Industries and Regional Development, Western Australia
James Cook University	James Cook University, Queensland
NAQS	Northern Australia Quarantine Strategy
NSW DPI / Newcastle University	Department of Primary Idustries New South Wales and Newcastle University [now University of Technology Sydney]
PIRSA	Department of Primary Industries and Regions, South Australia
QDAF	Department of Agriculture and Fisheries, Queensland
ACDP	Australia Centre for Disease Preparedness
State	State
VIC	Victoria
SA	South Australia
NSW	New South Wales
QLD	Queensland
NT	Northern Territory
WA	Western Australia
TAS	Tasmania
